# Supplementary material for: An epilepsy-associated mutation in the nuclear import receptor KPNA7 reduces nuclear localization signal binding
Source: Sci Rep. 2020 Mar 16;10:4844. doi: 10.1038/s41598-020-61369-5 (PMC7076015; doi:10.1038/s41598-020-61369-5)
Supplement: Supplementary file 2 — Supplementary Information. [file 41598_2020_61369_MOESM2_ESM.xlsx]

## Sheet: Proteins
Accession	Description	Gene Symbol	Coverage [%]	# Peptides	# PSMs	# Unique Peptides	MW [kDa]	Abundance Ratio: (F1, Heavy) / (F1, Light)	Abundance Ratio Adj. P-Value: (F1, Heavy) / (F1, Light)	Abundance Ratio Variability [%]: (F1, Heavy) / (F1, Light)	Abundances (Grouped): F1, Light	Abundances (Grouped): F1, Heavy
A9QM74	Importin subunit alpha-8 OS=Homo sapiens OX=9606 GN=KPNA7 PE=1 SV=1	KPNA7	76	31	857	30	56.9	0.024	3.42419e-17	0.06	199.4	0.6
Q00839	Heterogeneous nuclear ribonucleoprotein U OS=Homo sapiens OX=9606 GN=HNRNPU PE=1 SV=6	HNRNPU	45	43	442	4	90.5	3.159	0.382207	32.69	47.1	152.9
Q14974	Importin subunit beta-1 OS=Homo sapiens OX=9606 GN=KPNB1 PE=1 SV=2	KPNB1	50	40	399	40	97.1	0.023	3.42419e-17	0.03	194.1	5.9
Q00839-2	Isoform 2 of Heterogeneous nuclear ribonucleoprotein U OS=Homo sapiens OX=9606 GN=HNRNPU	HNRNPU	43	40	393	1	88.9	2.774	0.53931	0	53	147
P19338	Nucleolin OS=Homo sapiens OX=9606 GN=NCL PE=1 SV=3	NCL	38	33	271	33	76.6	1.317	0.860228	29.41	75.2	124.8
Q9UQ35	Serine/arginine repetitive matrix protein 2 OS=Homo sapiens OX=9606 GN=SRRM2 PE=1 SV=2	SRRM2	31	62	266	62	299.4	1.626	0.997509	30.57	76.2	123.8
P22626	Heterogeneous nuclear ribonucleoproteins A2/B1 OS=Homo sapiens OX=9606 GN=HNRNPA2B1 PE=1 SV=2	HNRNPA2B1	61	24	257	21	37.4	1.475	0.926795	21.41	79.8	120.2
A8MXP9	Matrin-3 OS=Homo sapiens OX=9606 GN=MATR3 PE=1 SV=1		46	39	235	39	99.9	1.173	0.763043	35.63	90.4	109.6
P09651	Heterogeneous nuclear ribonucleoprotein A1 OS=Homo sapiens OX=9606 GN=HNRNPA1 PE=1 SV=5	HNRNPA1	57	18	232	15	38.7	1.197	0.783144	28.16	86.2	113.8
Q02880-2	Isoform Beta-1 of DNA topoisomerase 2-beta OS=Homo sapiens OX=9606 GN=TOP2B	TOP2B	34	52	229	38	182.5	1.708	0.953869	33.53	78	122
Q6P2Q9	Pre-mRNA-processing-splicing factor 8 OS=Homo sapiens OX=9606 GN=PRPF8 PE=1 SV=2	PRPF8	33	72	222	72	273.4	1.633	0.99975	27.15	82.1	117.9
P08670	Vimentin OS=Homo sapiens OX=9606 GN=VIM PE=1 SV=4	VIM	69	39	217	37	53.6	0.824	0.352742	11.47	101.7	98.3
O75643	U5 small nuclear ribonucleoprotein 200 kDa helicase OS=Homo sapiens OX=9606 GN=SNRNP200 PE=1 SV=2	SNRNP200	35	66	200	66	244.4	1.563	0.954823	30.74	79.3	120.7
P09429	High mobility group protein B1 OS=Homo sapiens OX=9606 GN=HMGB1 PE=1 SV=3	HMGB1	52	12	200	10	24.9	0.784	0.301355	13.11	113.8	86.2
J3KTL2	Serine/arginine-rich-splicing factor 1 OS=Homo sapiens OX=9606 GN=SRSF1 PE=1 SV=1	SRSF1	49	17	197	17	28.3	1.416	0.907456	20.8	81.8	118.2
Q5SSJ5	Heterochromatin protein 1-binding protein 3 OS=Homo sapiens OX=9606 GN=HP1BP3 PE=1 SV=1	HP1BP3	51	33	190	33	61.2	2.501	0.661903	25.89	60.6	139.4
P46821	Microtubule-associated protein 1B OS=Homo sapiens OX=9606 GN=MAP1B PE=1 SV=2	MAP1B	41	70	190	68	270.5	0.448	0.0201633	9.95	131.2	68.8
Q15149	Plectin OS=Homo sapiens OX=9606 GN=PLEC PE=1 SV=3	PLEC	26	96	173	95	531.5	0.758	0.2644	18.61	100.9	99.1
Q9Y2W1	Thyroid hormone receptor-associated protein 3 OS=Homo sapiens OX=9606 GN=THRAP3 PE=1 SV=2	THRAP3	28	29	167	28	108.6	2.214	0.784533	29.15	57.5	142.5
P48681	Nestin OS=Homo sapiens OX=9606 GN=NES PE=1 SV=2	NES	39	51	166	51	177.3	0.531	0.0536403	6.21	132.7	67.3
Q9BVA1	Tubulin beta-2B chain OS=Homo sapiens OX=9606 GN=TUBB2B PE=1 SV=1	TUBB2B	74	27	163	2	49.9	1.203	0.783144	0	94	106
Q13885	Tubulin beta-2A chain OS=Homo sapiens OX=9606 GN=TUBB2A PE=1 SV=1	TUBB2A	74	27	163	2	49.9	1.132	0.723854	21.39	93.9	106.1
Q8TAQ2	SWI/SNF complex subunit SMARCC2 OS=Homo sapiens OX=9606 GN=SMARCC2 PE=1 SV=1	SMARCC2	31	32	157	1	132.8	0.01	3.42419e-17		200
P60709	Actin, cytoplasmic 1 OS=Homo sapiens OX=9606 GN=ACTB PE=1 SV=1	ACTB	52	16	156	6	41.7	1.116	0.706649	24.33	91	109
F8VXC8	SWI/SNF complex subunit SMARCC2 OS=Homo sapiens OX=9606 GN=SMARCC2 PE=1 SV=1	SMARCC2	31	35	155	4	136.1	1.852	0.914418	39.72	67.8	132.2
Q9BXP5	Serrate RNA effector molecule homolog OS=Homo sapiens OX=9606 GN=SRRT PE=1 SV=1	SRRT	38	37	147	37	100.6	2.101	0.828486	20.34	61.2	138.8
P07437	Tubulin beta chain OS=Homo sapiens OX=9606 GN=TUBB PE=1 SV=2	TUBB	71	24	147	4	49.6	0.972	0.563004	28.3	104.2	95.8
Q92614	Unconventional myosin-XVIIIa OS=Homo sapiens OX=9606 GN=MYO18A PE=1 SV=3	MYO18A	36	59	146	59	233	1.62	0.99525	21.9	78	122
P68032	Actin, alpha cardiac muscle 1 OS=Homo sapiens OX=9606 GN=ACTC1 PE=1 SV=1	ACTC1	30	11	143	1	42	0.01	3.42419e-17		200
P68371	Tubulin beta-4B chain OS=Homo sapiens OX=9606 GN=TUBB4B PE=1 SV=1	TUBB4B	71	24	141	1	49.8	1.03	0.626594	15.58	89.7	110.3
O75475	PC4 and SFRS1-interacting protein OS=Homo sapiens OX=9606 GN=PSIP1 PE=1 SV=1	PSIP1	45	21	141	4	60.1	0.695	0.194173	14.39	112.1	87.9
P04264	Keratin, type II cytoskeletal 1 OS=Homo sapiens OX=9606 GN=KRT1 PE=1 SV=6	KRT1	54	31	135	28	66	0.543	0.0608424	37.91	191.7	8.3
Q9UKV3	Apoptotic chromatin condensation inducer in the nucleus OS=Homo sapiens OX=9606 GN=ACIN1 PE=1 SV=2	ACIN1	29	34	134	2	151.8	2.467	0.670095	41.28	60.3	139.7
Q71U36	Tubulin alpha-1A chain OS=Homo sapiens OX=9606 GN=TUBA1A PE=1 SV=1	TUBA1A	54	21	134	21	50.1	1.378	0.89659	22.9	94.7	105.3
Q14839-2	Isoform 2 of Chromodomain-helicase-DNA-binding protein 4 OS=Homo sapiens OX=9606 GN=CHD4	CHD4	29	48	133	40	220.7	1.418	0.907456	39.62	86.8	113.2
O75475-3	Isoform 3 of PC4 and SFRS1-interacting protein OS=Homo sapiens OX=9606 GN=PSIP1	PSIP1	55	18	132	1	37.2
Q9NYF8	Bcl-2-associated transcription factor 1 OS=Homo sapiens OX=9606 GN=BCLAF1 PE=1 SV=2	BCLAF1	30	27	131	26	106.1	2.379	0.711424	48.97	58.9	141.1
Q9UHX1-2	Isoform 2 of Poly(U)-binding-splicing factor PUF60 OS=Homo sapiens OX=9606 GN=PUF60	PUF60	50	22	130	22	58.1	2.222	0.783144	17.04	64.5	135.5
P11387	DNA topoisomerase 1 OS=Homo sapiens OX=9606 GN=TOP1 PE=1 SV=2	TOP1	36	31	127	31	90.7	2.495	0.665031	26.61	59.4	140.6
O43809	Cleavage and polyadenylation specificity factor subunit 5 OS=Homo sapiens OX=9606 GN=NUDT21 PE=1 SV=1	NUDT21	75	17	127	17	26.2	2.143	0.817399	17.86	57.1	142.9
A0A0C4DG89	Probable ATP-dependent RNA helicase DDX46 OS=Homo sapiens OX=9606 GN=DDX46 PE=1 SV=1	DDX46	37	38	127	1	117.4	2.018	0.860943	0	66.3	133.7
Q9BUQ8	Probable ATP-dependent RNA helicase DDX23 OS=Homo sapiens OX=9606 GN=DDX23 PE=1 SV=3	DDX23	46	37	127	37	95.5	1.869	0.911057	25.05	73.1	126.9
Q9UKV3-5	Isoform 4 of Apoptotic chromatin condensation inducer in the nucleus OS=Homo sapiens OX=9606 GN=ACIN1	ACIN1	30	33	126	1	150.5	2.881	0.501518	0	51.5	148.5
P08621	U1 small nuclear ribonucleoprotein 70 kDa OS=Homo sapiens OX=9606 GN=SNRNP70 PE=1 SV=2	SNRNP70	44	19	125	19	51.5	2.723	0.571997	35.35	55.7	144.3
P51532-4	Isoform 4 of Transcription activator BRG1 OS=Homo sapiens OX=9606 GN=SMARCA4	SMARCA4	28	43	125	1	181.6	0.01	3.42419e-17		200
Q9HBD4	SMARCA4 isoform 2 OS=Homo sapiens OX=9606 GN=SMARCA4 PE=1 SV=1	SMARCA4	26	43	124	1	188	2.324	0.741435	42.71	59.9	140.1
Q7L014	Probable ATP-dependent RNA helicase DDX46 OS=Homo sapiens OX=9606 GN=DDX46 PE=1 SV=2	DDX46	37	38	124	1	117.3	2.111	0.821539	36.09	68.8	131.2
Q13509	Tubulin beta-3 chain OS=Homo sapiens OX=9606 GN=TUBB3 PE=1 SV=2	TUBB3	60	22	121	8	50.4	1.157	0.749198	24.13	85.4	114.6
Q15059	Bromodomain-containing protein 3 OS=Homo sapiens OX=9606 GN=BRD3 PE=1 SV=1	BRD3	30	23	118	16	79.5	2.492	0.666052	34.56	63.6	136.4
Q13428-3	Isoform 3 of Treacle protein OS=Homo sapiens OX=9606 GN=TCOF1	TCOF1	26	34	118	5	152.1	1.426	0.91068	22.82	86.9	113.1
O60885	Bromodomain-containing protein 4 OS=Homo sapiens OX=9606 GN=BRD4 PE=1 SV=2	BRD4	28	30	115	23	152.1	2.124	0.821539	52.91	45.5	154.5
P04350	Tubulin beta-4A chain OS=Homo sapiens OX=9606 GN=TUBB4A PE=1 SV=2	TUBB4A	66	21	114	3	49.6	1.955	0.889321	0	78.7	121.3
P53999	Activated RNA polymerase II transcriptional coactivator p15 OS=Homo sapiens OX=9606 GN=SUB1 PE=1 SV=3	SUB1	51	11	113	11	14.4	2.23	0.783144	24.32	62.1	137.9
Q16630-2	Isoform 2 of Cleavage and polyadenylation specificity factor subunit 6 OS=Homo sapiens OX=9606 GN=CPSF6	CPSF6	21	15	113	15	63.4	2.044	0.854252	15.72	61	139
Q14152	Eukaryotic translation initiation factor 3 subunit A OS=Homo sapiens OX=9606 GN=EIF3A PE=1 SV=1	EIF3A	35	52	111	52	166.5	1.263	0.821539	30.17	88.7	111.3
Q9Y383	Putative RNA-binding protein Luc7-like 2 OS=Homo sapiens OX=9606 GN=LUC7L2 PE=1 SV=2	LUC7L2	38	15	108	10	46.5	2.197	0.796	7.65	65.2	134.8
P26368	Splicing factor U2AF 65 kDa subunit OS=Homo sapiens OX=9606 GN=U2AF2 PE=1 SV=4	U2AF2	41	17	105	17	53.5	2.444	0.682017	25.3	61.7	138.3
P98175-5	Isoform 5 of RNA-binding protein 10 OS=Homo sapiens OX=9606 GN=RBM10		42	32	105	30	110.3	2.07	0.843404	35.4	68.5	131.5
O94906	Pre-mRNA-processing factor 6 OS=Homo sapiens OX=9606 GN=PRPF6 PE=1 SV=1	PRPF6	37	32	105	32	106.9	1.368	0.890322	37.85	82.8	117.2
D6W592	Heterogeneous nuclear ribonucleoprotein L-like OS=Homo sapiens OX=9606 GN=HNRNPLL PE=1 SV=1	HNRNPLL; HNRPLL	56	23	103	22	60.1	2.283	0.758977	22.73	68	132
E7ETY2	Treacle protein OS=Homo sapiens OX=9606 GN=TCOF1 PE=1 SV=1	TCOF1	24	30	100	1	152.2	1.241	0.814965	0	89.2	110.8
Q01081	Splicing factor U2AF 35 kDa subunit OS=Homo sapiens OX=9606 GN=U2AF1 PE=1 SV=3	U2AF1; LOC102724594; U2AF1L5	40	8	95	8	27.9	2.883	0.50076	6.9	47.4	152.6
O43390	Heterogeneous nuclear ribonucleoprotein R OS=Homo sapiens OX=9606 GN=HNRNPR PE=1 SV=1	HNRNPR	35	19	94	1	70.9	2.352	0.725541	19.47	59.5	140.5
Q15424-3	Isoform 3 of Scaffold attachment factor B1 OS=Homo sapiens OX=9606 GN=SAFB	SAFB	28	24	93	13	102.8	2.49	0.667055	39.94	53.8	146.2
P22087	rRNA 2'-O-methyltransferase fibrillarin OS=Homo sapiens OX=9606 GN=FBL PE=1 SV=2	FBL	39	13	93	11	33.8	1.976	0.881477	24.19	70.3	129.7
P35527	Keratin, type I cytoskeletal 9 OS=Homo sapiens OX=9606 GN=KRT9 PE=1 SV=3	KRT9	53	23	93	23	62	0.056	5.36661e-12	0.27	196.8	3.2
O43390-2	Isoform 2 of Heterogeneous nuclear ribonucleoprotein R OS=Homo sapiens OX=9606 GN=HNRNPR	HNRNPR	35	19	92	1	71.2	100	3.42419e-17			200
Q14966	Zinc finger protein 638 OS=Homo sapiens OX=9606 GN=ZNF638 PE=1 SV=2	ZNF638	22	37	92	37	220.5	2.064	0.846751	46.73	65.3	134.7
Q96T37	Putative RNA-binding protein 15 OS=Homo sapiens OX=9606 GN=RBM15 PE=1 SV=2	RBM15	35	28	91	27	107.1	2.427	0.686885	28.65	57.1	142.9
P84103	Serine/arginine-rich splicing factor 3 OS=Homo sapiens OX=9606 GN=SRSF3 PE=1 SV=1	SRSF3	46	9	90	8	19.3	1.408	0.907456	34.78	79	121
P16402	Histone H1.3 OS=Homo sapiens OX=9606 GN=HIST1H1D PE=1 SV=2	HIST1H1D	28	10	90	7	22.3	0.817	0.343485	6.68	103.7	96.3
O14497	AT-rich interactive domain-containing protein 1A OS=Homo sapiens OX=9606 GN=ARID1A PE=1 SV=3	ARID1A	24	35	88	33	241.9	1.504	0.930316	40.26	85.7	114.3
P38159	RNA-binding motif protein, X chromosome OS=Homo sapiens OX=9606 GN=RBMX PE=1 SV=3	RBMX	42	18	87	18	42.3	3.189	0.372259	17.39	51.5	148.5
O75400	Pre-mRNA-processing factor 40 homolog A OS=Homo sapiens OX=9606 GN=PRPF40A PE=1 SV=2	PRPF40A	22	23	86	22	108.7	2.912	0.491214	25.27	55.6	144.4
Q15029	116 kDa U5 small nuclear ribonucleoprotein component OS=Homo sapiens OX=9606 GN=EFTUD2 PE=1 SV=1	EFTUD2	43	29	83	29	109.4	1.425	0.910256	22.21	84.1	115.9
P49750	YLP motif-containing protein 1 OS=Homo sapiens OX=9606 GN=YLPM1 PE=1 SV=4		22	30	83	30	241.5	1.122	0.711424	40.65	92.8	107.2
Q9P258	Protein RCC2 OS=Homo sapiens OX=9606 GN=RCC2 PE=1 SV=2	RCC2	43	22	82	22	56	2.503	0.661903	32.67	88.7	111.3
Q92922	SWI/SNF complex subunit SMARCC1 OS=Homo sapiens OX=9606 GN=SMARCC1 PE=1 SV=3	SMARCC1	13	13	80	6	122.8	1.691	0.964025	6.64	90.2	109.8
P62701	40S ribosomal protein S4, X isoform OS=Homo sapiens OX=9606 GN=RPS4X PE=1 SV=2	RPS4X	42	12	78	12	29.6	1.673	0.974532	23.94	78.5	121.5
Q15393	Splicing factor 3B subunit 3 OS=Homo sapiens OX=9606 GN=SF3B3 PE=1 SV=4	SF3B3	24	25	77	25	135.5	1.933	0.897723	25.1	67.4	132.6
P49756	RNA-binding protein 25 OS=Homo sapiens OX=9606 GN=RBM25 PE=1 SV=3	RBM25	24	17	77	17	100.1	1.842	0.9159	22.35	66.2	133.8
P35908	Keratin, type II cytoskeletal 2 epidermal OS=Homo sapiens OX=9606 GN=KRT2 PE=1 SV=2	KRT2	61	27	77	21	65.4	0.012	3.42419e-17	0	199.8	0.2
Q10570	Cleavage and polyadenylation specificity factor subunit 1 OS=Homo sapiens OX=9606 GN=CPSF1 PE=1 SV=2	CPSF1	29	31	76	31	160.8	2.577	0.631839	25.82	58.9	141.1
A0A1B0GWD1	Neuronal migration protein doublecortin OS=Homo sapiens OX=9606 GN=DCX PE=1 SV=1	DCX	55	20	76	2	40.1	1.841	0.9159	32.88	70.9	129.1
O75533	Splicing factor 3B subunit 1 OS=Homo sapiens OX=9606 GN=SF3B1 PE=1 SV=3	SF3B1	35	35	75	35	145.7	1.779	0.930316	28.65	80.9	119.1
Q5T8P6	RNA-binding protein 26 OS=Homo sapiens OX=9606 GN=RBM26 PE=1 SV=3	RBM26	30	29	75	2	113.5	1.66	0.985602	22.97	53.8	146.2
A8K340	Neuronal migration protein doublecortin OS=Homo sapiens OX=9606 GN=DCX PE=1 SV=1	DCX	56	19	75	1	40.6	0.01	3.42419e-17		200
O00567	Nucleolar protein 56 OS=Homo sapiens OX=9606 GN=NOP56 PE=1 SV=4	NOP56	45	24	73	24	66	2.116	0.821539	30.57	62.6	137.4
O43290	U4/U6.U5 tri-snRNP-associated protein 1 OS=Homo sapiens OX=9606 GN=SART1 PE=1 SV=1	SART1	43	30	73	29	90.2	1.608	0.986725	15.22	78.4	121.6
A0A087X0H9	RNA-binding protein 26 OS=Homo sapiens OX=9606 GN=RBM26 PE=1 SV=1	RBM26	30	28	73	1	113.7	0.934	0.513985	0	103.4	96.6
P26583	High mobility group protein B2 OS=Homo sapiens OX=9606 GN=HMGB2 PE=1 SV=2	HMGB2	37	9	73	7	24	0.566	0.0757825	0.52	115.9	84.1
P13645	Keratin, type I cytoskeletal 10 OS=Homo sapiens OX=9606 GN=KRT10 PE=1 SV=6	KRT10	46	22	73	19	58.8	0.328	0.00245373	9.94	177.3	22.7
Q99613	Eukaryotic translation initiation factor 3 subunit C OS=Homo sapiens OX=9606 GN=EIF3C PE=1 SV=1	EIF3C	23	20	72	20	105.3	1.301	0.851827	32.02	86.9	113.1
P51991	Heterogeneous nuclear ribonucleoprotein A3 OS=Homo sapiens OX=9606 GN=HNRNPA3 PE=1 SV=2	HNRNPA3	33	12	71	11	39.6	1.441	0.914418	27.82	90.9	109.1
Q13435	Splicing factor 3B subunit 2 OS=Homo sapiens OX=9606 GN=SF3B2 PE=1 SV=2	SF3B2	30	24	70	24	100.2	1.363	0.889321	28.26	88.6	111.4
A0A0D9SF53	ATP-dependent RNA helicase DDX3X OS=Homo sapiens OX=9606 GN=DDX3X PE=1 SV=1		35	22	68	21	81.4	1.741	0.944468	14.58	69.2	130.8
Q9C0J8	pre-mRNA 3' end processing protein WDR33 OS=Homo sapiens OX=9606 GN=WDR33 PE=1 SV=2	WDR33	22	23	68	23	145.8	1.627	0.998329	35.1	75.5	124.5
B0QY89	Eukaryotic translation initiation factor 3 subunit L OS=Homo sapiens OX=9606 GN=EIF3L PE=1 SV=1	EIF3L	36	21	68	21	70.9	1.124	0.712386	26.32	100.5	99.5
P52926	High mobility group protein HMGI-C OS=Homo sapiens OX=9606 GN=HMGA2 PE=1 SV=1	HMGA2	59	6	68	6	11.8	0.175	9.39477e-06	0.06	170.7	29.3
O15042	U2 snRNP-associated SURP motif-containing protein OS=Homo sapiens OX=9606 GN=U2SURP PE=1 SV=2	U2SURP	30	24	67	24	118.2	3.124	0.397213	43.82	38.1	161.9
Q8N684-3	Isoform 3 of Cleavage and polyadenylation specificity factor subunit 7 OS=Homo sapiens OX=9606 GN=CPSF7	CPSF7	30	15	66	15	56.3	2.11	0.821646	46.28	59.3	140.7
Q9BTC0	Death-inducer obliterator 1 OS=Homo sapiens OX=9606 GN=DIDO1 PE=1 SV=5	DIDO1	23	31	66	31	243.7	1.381	0.899816	31.41	96.2	103.8
Q14151	Scaffold attachment factor B2 OS=Homo sapiens OX=9606 GN=SAFB2 PE=1 SV=1	SAFB2	25	20	65	9	107.4	2.094	0.830236	21.11	82.6	117.4
Q9Y2X3	Nucleolar protein 58 OS=Homo sapiens OX=9606 GN=NOP58 PE=1 SV=1	NOP58	39	17	65	17	59.5	1.507	0.930316	24.65	84.4	115.6
Q12906-7	Isoform 7 of Interleukin enhancer-binding factor 3 OS=Homo sapiens OX=9606 GN=ILF3	ILF3	29	19	63	18	95.7	1.16	0.752088	14.94	95.5	104.5
Q14978-2	Isoform Beta of Nucleolar and coiled-body phosphoprotein 1 OS=Homo sapiens OX=9606 GN=NOLC1	NOLC1	18	14	62	14	74.7	2.677	0.592467	5.92	52.6	147.4
Q7Z4V5	Hepatoma-derived growth factor-related protein 2 OS=Homo sapiens OX=9606 GN=HDGFL2 PE=1 SV=1	HDGFRP2; HDGFL2	30	18	62	1	74.3	2.561	0.636093	0	56.2	143.8
P14866	Heterogeneous nuclear ribonucleoprotein L OS=Homo sapiens OX=9606 GN=HNRNPL PE=1 SV=2	HNRNPL	45	16	62	15	64.1	2.317	0.74285	18.48	62.6	137.4
Q01130	Serine/arginine-rich splicing factor 2 OS=Homo sapiens OX=9606 GN=SRSF2 PE=1 SV=4	SRSF2	24	6	62	6	25.5	1.74	0.944468	58.47	74.3	125.7
Q9UPT8	Zinc finger CCCH domain-containing protein 4 OS=Homo sapiens OX=9606 GN=ZC3H4 PE=1 SV=3	ZC3H4	28	18	62	18	140.2	1.419	0.907456	33.04	90.5	109.5
J3KTA4	Probable ATP-dependent RNA helicase DDX5 OS=Homo sapiens OX=9606 GN=DDX5 PE=1 SV=1	DDX5	32	19	62	13	69	1.263	0.821539	10.49	87.5	112.5
O60832	H/ACA ribonucleoprotein complex subunit 4 OS=Homo sapiens OX=9606 GN=DKC1 PE=1 SV=3	DKC1	42	21	61	21	57.6	1.331	0.867173	26.19	89.4	110.6
P35659	Protein DEK OS=Homo sapiens OX=9606 GN=DEK PE=1 SV=1	DEK	34	15	60	6	42.6	2.774	0.549587	17.07	52.9	147.1
Q14498	RNA-binding protein 39 OS=Homo sapiens OX=9606 GN=RBM39 PE=1 SV=2	RBM39	36	16	59	16	59.3	2.779	0.547136	29.66	57.9	142.1
Q7Z4V5-2	Isoform 2 of Hepatoma-derived growth factor-related protein 2 OS=Homo sapiens OX=9606 GN=HDGFL2	HDGFRP2; HDGFL2	30	18	59	1	74.2	2.433	0.685864	32.92	62.7	137.3
A6NHQ2	rRNA/tRNA 2'-O-methyltransferase fibrillarin-like protein 1 OS=Homo sapiens OX=9606 GN=FBLL1 PE=3 SV=2	FBLL1	37	11	58	9	34.8	2.22	0.783144	30.93	62.4	137.6
Q96I25	Splicing factor 45 OS=Homo sapiens OX=9606 GN=RBM17 PE=1 SV=1	RBM17	43	18	58	18	44.9	2.161	0.81103	18.45	63.6	136.4
O43865	S-adenosylhomocysteine hydrolase-like protein 1 OS=Homo sapiens OX=9606 GN=AHCYL1 PE=1 SV=2	AHCYL1	32	17	58	6	58.9	0.321	0.0020792	15.74	174.4	25.6
Q86U86	Protein polybromo-1 OS=Homo sapiens OX=9606 GN=PBRM1 PE=1 SV=1	PBRM1	19	27	57	27	192.8	3.79	0.203164	39.14	44.6	155.4
Q9H307	Pinin OS=Homo sapiens OX=9606 GN=PNN PE=1 SV=5		28	19	57	19	81.6	2.934	0.481885	17.83	47.6	152.4
Q96HN2	Adenosylhomocysteinase 3 OS=Homo sapiens OX=9606 GN=AHCYL2 PE=1 SV=1	AHCYL2	33	19	57	8	66.7	2.5	0.661903	21.02	52	148
P16401	Histone H1.5 OS=Homo sapiens OX=9606 GN=HIST1H1B PE=1 SV=3	HIST1H1B	27	10	57	7	22.6	0.449	0.0206014	6.64	139.1	60.9
Q9BUJ2	Heterogeneous nuclear ribonucleoprotein U-like protein 1 OS=Homo sapiens OX=9606 GN=HNRNPUL1 PE=1 SV=2	HNRNPUL1	31	19	56	18	95.7	2.503	0.661903	32.88	60	140
Q9NQ29	Putative RNA-binding protein Luc7-like 1 OS=Homo sapiens OX=9606 GN=LUC7L PE=1 SV=1	LUC7L	30	11	56	6	43.7	2.262	0.768235	15.32	62.2	137.8
P11388-4	Isoform 4 of DNA topoisomerase 2-alpha OS=Homo sapiens OX=9606 GN=TOP2A	TOP2A	14	22	55	8	182.6	1.951	0.889321	0	79.3	120.7
P07910-2	Isoform C1 of Heterogeneous nuclear ribonucleoproteins C1/C2 OS=Homo sapiens OX=9606 GN=HNRNPC	HNRNPC	35	9	55	9	32.3	1.888	0.907456	19.67	72.8	127.2
A0A140T9E9	Bromodomain-containing protein 2 (Fragment) OS=Homo sapiens OX=9606 GN=BRD2 PE=1 SV=1		29	19	54	16	88.4	2.527	0.652532	32.18	73.9	126.1
Q08170	Serine/arginine-rich splicing factor 4 OS=Homo sapiens OX=9606 GN=SRSF4 PE=1 SV=2	SRSF4	20	11	53	6	56.6	2.354	0.724765	6.27	54.3	145.7
P17096-3	Isoform HMG-R of High mobility group protein HMG-I/HMG-Y OS=Homo sapiens OX=9606 GN=HMGA1	HMGA1	14	4	53	3	19.7	0.8	0.319607	3.03	110	90
Q86XP3	ATP-dependent RNA helicase DDX42 OS=Homo sapiens OX=9606 GN=DDX42 PE=1 SV=1	DDX42	37	22	52	22	102.9	1.441	0.914418	35.56	88.6	111.4
Q13247	Serine/arginine-rich splicing factor 6 OS=Homo sapiens OX=9606 GN=SRSF6 PE=1 SV=2	SRSF6	24	11	51	6	39.6	2.171	0.806603	19.92	58.7	141.3
H3BPE7	RNA-binding protein FUS OS=Homo sapiens OX=9606 GN=FUS PE=1 SV=1		17	10	51	8	53.5	2.029	0.856849	16.85	66.4	133.6
P84090	Enhancer of rudimentary homolog OS=Homo sapiens OX=9606 GN=ERH PE=1 SV=1	ERH	44	6	50	6	12.3	2.331	0.739386	44.94	50.9	149.1
P36578	60S ribosomal protein L4 OS=Homo sapiens OX=9606 GN=RPL4 PE=1 SV=5	RPL4	39	15	50	15	47.7	1.822	0.921849	31.82	73.4	126.6
O15075	Serine/threonine-protein kinase DCLK1 OS=Homo sapiens OX=9606 GN=DCLK1 PE=1 SV=2	DCLK1	31	17	50	16	82.2	1.411	0.907456	23.63	99.4	100.6
Q5T200	Zinc finger CCCH domain-containing protein 13 OS=Homo sapiens OX=9606 GN=ZC3H13 PE=1 SV=1	ZC3H13	13	20	49	20	196.5	2.59	0.62658	24.77	59.1	140.9
O96019	Actin-like protein 6A OS=Homo sapiens OX=9606 GN=ACTL6A PE=1 SV=1	ACTL6A	42	13	49	11	47.4	1.788	0.927927	21.76	68.4	131.6
Q05519	Serine/arginine-rich splicing factor 11 OS=Homo sapiens OX=9606 GN=SRSF11 PE=1 SV=1	SRSF11	19	7	49	7	53.5	1.057	0.654721	68.64	87.2	112.8
P35269	General transcription factor IIF subunit 1 OS=Homo sapiens OX=9606 GN=GTF2F1 PE=1 SV=2	GTF2F1	27	14	48	14	58.2	1.933	0.897723	25.83	89.3	110.7
Q969G3	SWI/SNF-related matrix-associated actin-dependent regulator of chromatin subfamily E member 1 OS=Homo sapiens OX=9606 GN=SMARCE1 PE=1 SV=2	SMARCE1	37	12	48	12	46.6	1.787	0.927927	44.09	79.3	120.7
P61247	40S ribosomal protein S3a OS=Homo sapiens OX=9606 GN=RPS3A PE=1 SV=2	RPS3A	37	11	48	11	29.9	1.34	0.876344	31	78.9	121.1
O60506	Heterogeneous nuclear ribonucleoprotein Q OS=Homo sapiens OX=9606 GN=SYNCRIP PE=1 SV=2	SYNCRIP	27	12	48	8	69.6	1.259	0.821539	19.16	100.3	99.7
Q9HCD5	Nuclear receptor coactivator 5 OS=Homo sapiens OX=9606 GN=NCOA5 PE=1 SV=2	NCOA5	55	20	47	20	65.5	2.435	0.685058	66.81	51.2	148.8
Q9H2P0	Activity-dependent neuroprotector homeobox protein OS=Homo sapiens OX=9606 GN=ADNP PE=1 SV=1	ADNP	24	19	47	19	123.5	1.624	0.996999	26	71.6	128.4
Q96PK6	RNA-binding protein 14 OS=Homo sapiens OX=9606 GN=RBM14 PE=1 SV=2	RBM14; RBM14-RBM4	28	15	47	14	69.4	1.46	0.921036	34.5	96.4	103.6
Q7Z460	CLIP-associating protein 1 OS=Homo sapiens OX=9606 GN=CLASP1 PE=1 SV=1	CLASP1	25	30	47	27	169.3	1.24	0.814965	34.48	99.5	100.5
Q9Y2W2	WW domain-binding protein 11 OS=Homo sapiens OX=9606 GN=WBP11 PE=1 SV=1	WBP11	36	21	47	21	70	0.989	0.587747	37.71	104.3	95.7
J3QK89	Calcium homeostasis endoplasmic reticulum protein OS=Homo sapiens OX=9606 GN=CHERP PE=1 SV=1	CHERP	26	16	46	16	104.9	2.649	0.601877	44.57	55.6	144.4
A9Z1X7	Serine/arginine repetitive matrix protein 1 OS=Homo sapiens OX=9606 GN=SRRM1 PE=1 SV=1	SRRM1	15	10	46	10	103.3	1.98	0.879749	45.21	103.3	96.7
Q6UN15	Pre-mRNA 3'-end-processing factor FIP1 OS=Homo sapiens OX=9606 GN=FIP1L1 PE=1 SV=1	FIP1L1	35	14	46	14	66.5	1.952	0.889321	20.38	67.1	132.9
O43143	Pre-mRNA-splicing factor ATP-dependent RNA helicase DHX15 OS=Homo sapiens OX=9606 GN=DHX15 PE=1 SV=2	DHX15	27	22	45	22	90.9	2.308	0.748334	44.47	68.1	131.9
Q92804	TATA-binding protein-associated factor 2N OS=Homo sapiens OX=9606 GN=TAF15 PE=1 SV=1	TAF15	24	9	45	7	61.8	2.234	0.781946	5.5	67.7	132.3
P51531	Probable global transcription activator SNF2L2 OS=Homo sapiens OX=9606 GN=SMARCA2 PE=1 SV=2	SMARCA2	11	18	45	4	181.2	1.589	0.971112	24.44	84.7	115.3
P09012	U1 small nuclear ribonucleoprotein A OS=Homo sapiens OX=9606 GN=SNRPA PE=1 SV=3	SNRPA	24	6	45	5	31.3	0.958	0.546145	64.24	83.2	116.8
P07900-2	Isoform 2 of Heat shock protein HSP 90-alpha OS=Homo sapiens OX=9606 GN=HSP90AA1	HSP90AA1	25	19	45	13	98.1	0.3	0.00120969	1.22	165.2	34.8
Q7Z6E9	E3 ubiquitin-protein ligase RBBP6 OS=Homo sapiens OX=9606 GN=RBBP6 PE=1 SV=1	RBBP6	15	21	44	21	201.4	1.938	0.895739	40.45	70.1	129.9
P11142	Heat shock cognate 71 kDa protein OS=Homo sapiens OX=9606 GN=HSPA8 PE=1 SV=1	HSPA8	33	15	44	12	70.9	1.263	0.821539	22.46	146.4	53.6
A0A1W2PQ51	Probable ATP-dependent RNA helicase DDX17 OS=Homo sapiens OX=9606 GN=DDX17 PE=1 SV=1	DDX17	38	21	43	15	80.4	0.897	0.463704	35.56	105.1	94.9
Q15007	Pre-mRNA-splicing regulator WTAP OS=Homo sapiens OX=9606 GN=WTAP PE=1 SV=2	WTAP	52	16	42	16	44.2	2.484	0.668161	13.63	57.1	142.9
P35580-4	Isoform 4 of Myosin-10 OS=Homo sapiens OX=9606 GN=MYH10	MYH10	17	27	42	22	232.4	0.687	0.185755	14.29	91.8	108.2
U3KQK0	Histone H2B OS=Homo sapiens OX=9606 GN=HIST1H2BN PE=1 SV=1	HIST1H2BN	36	7	42	2	18.8	0.347	0.00363607	2.26	149.9	50.1
Q96GM5	SWI/SNF-related matrix-associated actin-dependent regulator of chromatin subfamily D member 1 OS=Homo sapiens OX=9606 GN=SMARCD1 PE=1 SV=2	SMARCD1	34	14	41	9	58.2	2.402	0.702354	32.78	61.6	138.4
O94805	Actin-like protein 6B OS=Homo sapiens OX=9606 GN=ACTL6B PE=1 SV=1	ACTL6B	28	9	41	7	46.8	1.998	0.870982	28.51	54.4	145.6
D6RDA2	Protein DEK (Fragment) OS=Homo sapiens OX=9606 GN=DEK PE=1 SV=1		62	10	40	1	14.1	2.846	0.518506	0	52	148
P52701	DNA mismatch repair protein Msh6 OS=Homo sapiens OX=9606 GN=MSH6 PE=1 SV=2	MSH6	19	19	40	19	152.7	1.454	0.919667	11.14	97.4	102.6
Q9HC52	Chromobox protein homolog 8 OS=Homo sapiens OX=9606 GN=CBX8 PE=1 SV=3	CBX8	41	11	40	11	43.4	1.365	0.889321	14.28	85.4	114.6
B3KS98	Eukaryotic translation initiation factor 3 subunit H OS=Homo sapiens OX=9606 GN=EIF3H PE=1 SV=1	EIF3H	40	13	40	13	41.6	1.102	0.690498	21.34	86.6	113.4
Q96DI7	U5 small nuclear ribonucleoprotein 40 kDa protein OS=Homo sapiens OX=9606 GN=SNRNP40 PE=1 SV=1	SNRNP40	50	13	39	13	39.3	1.616	0.991984	3.48	93.3	106.7
Q08211	ATP-dependent RNA helicase A OS=Homo sapiens OX=9606 GN=DHX9 PE=1 SV=4	DHX9	19	20	39	20	140.9	1.184	0.77269	31.31	93.2	106.8
Q15287	RNA-binding protein with serine-rich domain 1 OS=Homo sapiens OX=9606 GN=RNPS1 PE=1 SV=1	RNPS1	13	4	38	4	34.2	3.99	0.165662	0	40.1	159.9
Q14011	Cold-inducible RNA-binding protein OS=Homo sapiens OX=9606 GN=CIRBP PE=1 SV=1	CIRBP	51	8	37	8	18.6	2.482	0.668884	32.48	50.6	149.4
J3KPP4	Cisplatin resistance-associated overexpressed protein, isoform CRA_b OS=Homo sapiens OX=9606 GN=LUC7L3 PE=1 SV=1	LUC7L3	20	10	37	10	58.2	2.441	0.682017	15.7	58.4	141.6
Q02878	60S ribosomal protein L6 OS=Homo sapiens OX=9606 GN=RPL6 PE=1 SV=3	RPL6	30	10	37	10	32.7	1.985	0.878007	17.05	62.2	137.8
Q9H1E3	Nuclear ubiquitous casein and cyclin-dependent kinase substrate 1 OS=Homo sapiens OX=9606 GN=NUCKS1 PE=1 SV=1	NUCKS1	22	6	37	6	27.3	1.767	0.930735	17.34	64.1	135.9
X6RAL5	Histone deacetylase complex subunit SAP18 OS=Homo sapiens OX=9606 GN=SAP18 PE=1 SV=1	SAP18	31	7	36	7	19.5	4.017	0.161196	11.56	28.5	171.5
O00267	Transcription elongation factor SPT5 OS=Homo sapiens OX=9606 GN=SUPT5H PE=1 SV=1	SUPT5H	18	16	36	16	120.9	2.797	0.53931	14.56	47.8	152.2
P06899	Histone H2B type 1-J OS=Homo sapiens OX=9606 GN=HIST1H2BJ PE=1 SV=3	HIST1H2BJ	47	6	36	1	13.9	1.952	0.889321	0	67.8	132.2
Q8WXA9-2	Isoform 2 of Splicing regulatory glutamine/lysine-rich protein 1 OS=Homo sapiens OX=9606 GN=SREK1	SREK1	20	10	36	10	71.6	1.682	0.96919	17.34	75.8	124.2
Q92522	Histone H1x OS=Homo sapiens OX=9606 GN=H1FX PE=1 SV=1	H1FX	33	8	36	8	22.5	1.56	0.953503	13.76	95.3	104.7
Q9Y520-7	Isoform 7 of Protein PRRC2C OS=Homo sapiens OX=9606 GN=PRRC2C	PRRC2C	9	20	36	20	316.9	1.407	0.907456	40.87	96	104
Q12873-3	Isoform 3 of Chromodomain-helicase-DNA-binding protein 3 OS=Homo sapiens OX=9606 GN=CHD3	CHD3	7	12	36	3	232.9	1.371	0.892004	62.87	17.3	182.7
P39687	Acidic leucine-rich nuclear phosphoprotein 32 family member A OS=Homo sapiens OX=9606 GN=ANP32A PE=1 SV=1	ANP32A	29	10	36	6	28.6	1.181	0.768235	18.53	83.2	116.8
Q8N7H5	RNA polymerase II-associated factor 1 homolog OS=Homo sapiens OX=9606 GN=PAF1 PE=1 SV=2	PAF1	33	15	35	15	59.9	1.891	0.907456	39.53	55.6	144.4
Q16629	Serine/arginine-rich splicing factor 7 OS=Homo sapiens OX=9606 GN=SRSF7 PE=1 SV=1	SRSF7	28	8	35	7	27.4	1.885	0.907456	9.29	75.9	124.1
Q99496	E3 ubiquitin-protein ligase RING2 OS=Homo sapiens OX=9606 GN=RNF2 PE=1 SV=1	RNF2	37	10	35	8	37.6	1.533	0.944468	22.6	79.4	120.6
A0A087X0N3	Nucleolar protein 4-like OS=Homo sapiens OX=9606 GN=NOL4L PE=1 SV=1	C20orf112; NOL4L	35	15	34	11	74.2	1.548	0.950082	42.88	74.2	125.8
P45973	Chromobox protein homolog 5 OS=Homo sapiens OX=9606 GN=CBX5 PE=1 SV=1	CBX5	38	8	33	8	22.2	2.747	0.560944	12.85	49.9	150.1
P31942	Heterogeneous nuclear ribonucleoprotein H3 OS=Homo sapiens OX=9606 GN=HNRNPH3 PE=1 SV=2	HNRNPH3	32	8	33	7	36.9	2.041	0.854252	4.57	60.3	139.7
P17480	Nucleolar transcription factor 1 OS=Homo sapiens OX=9606 GN=UBTF PE=1 SV=1	UBTF	16	11	33	11	89.4	1.64	0.997509	32.64	73.5	126.5
Q13347	Eukaryotic translation initiation factor 3 subunit I OS=Homo sapiens OX=9606 GN=EIF3I PE=1 SV=1	EIF3I	44	9	33	9	36.5	1.151	0.743292	15.65	99.6	100.4
A0A087WUT6	Eukaryotic translation initiation factor 5B OS=Homo sapiens OX=9606 GN=EIF5B PE=1 SV=1		17	14	33	14	138.6	0.99	0.587747	11.09	113.1	86.9
P08238	Heat shock protein HSP 90-beta OS=Homo sapiens OX=9606 GN=HSP90AB1 PE=1 SV=4	HSP90AB1	25	14	33	8	83.2	0.317	0.00186629	0.62	173	27
Q69YN4	Protein virilizer homolog OS=Homo sapiens OX=9606 GN=VIRMA PE=1 SV=2	KIAA1429; VIRMA	11	18	32	18	201.9	2.887	0.499755	24.3	54.1	145.9
Q13151	Heterogeneous nuclear ribonucleoprotein A0 OS=Homo sapiens OX=9606 GN=HNRNPA0 PE=1 SV=1	HNRNPA0	30	7	32	6	30.8	2.617	0.616371	16.49	62	138
Q15365	Poly(rC)-binding protein 1 OS=Homo sapiens OX=9606 GN=PCBP1 PE=1 SV=2	PCBP1	56	11	32	9	37.5	2.063	0.846751	13.88	66.1	133.9
O95104	Splicing factor, arginine/serine-rich 15 OS=Homo sapiens OX=9606 GN=SCAF4 PE=1 SV=3	SCAF4	14	11	32	8	125.8	1.576	0.963256	36.86	68.7	131.3
M0R2Z9	SURP and G-patch domain-containing protein 2 OS=Homo sapiens OX=9606 GN=SUGP2 PE=1 SV=1	SUGP2	15	14	32	14	121.5	1.243	0.816289	28.54	92.1	107.9
P67809	Nuclease-sensitive element-binding protein 1 OS=Homo sapiens OX=9606 GN=YBX1 PE=1 SV=3	YBX1	48	9	32	9	35.9	1.166	0.758715	31.44	78.3	121.7
O15371	Eukaryotic translation initiation factor 3 subunit D OS=Homo sapiens OX=9606 GN=EIF3D PE=1 SV=1	EIF3D	24	10	32	10	63.9	1.053	0.649936	33.99	97.1	102.9
Q13242	Serine/arginine-rich splicing factor 9 OS=Homo sapiens OX=9606 GN=SRSF9 PE=1 SV=1	SRSF9	44	9	31	9	25.5	2.902	0.494984	16.87	46.3	153.7
Q9NWH9	SAFB-like transcription modulator OS=Homo sapiens OX=9606 GN=SLTM PE=1 SV=2	SLTM	14	13	31	13	117.1	2.194	0.796	11.66	56.5	143.5
Q96ME7	Zinc finger protein 512 OS=Homo sapiens OX=9606 GN=ZNF512 PE=1 SV=2	ZNF512	36	15	31	15	64.6	1.671	0.976178	36.08	69.2	130.8
Q09028	Histone-binding protein RBBP4 OS=Homo sapiens OX=9606 GN=RBBP4 PE=1 SV=3	RBBP4	25	11	31	5	47.6	1.133	0.724765	14.94	93.3	106.7
Q14103	Heterogeneous nuclear ribonucleoprotein D0 OS=Homo sapiens OX=9606 GN=HNRNPD PE=1 SV=1	HNRNPD	31	10	31	8	38.4	1.038	0.634155	46.34	102.5	97.5
Q8NE71	ATP-binding cassette sub-family F member 1 OS=Homo sapiens OX=9606 GN=ABCF1 PE=1 SV=2	ABCF1	26	17	31	16	95.9	0.307	0.00147881	0.14	181.3	18.7
Q13523	Serine/threonine-protein kinase PRP4 homolog OS=Homo sapiens OX=9606 GN=PRPF4B PE=1 SV=3	PRPF4B	13	12	30	12	116.9	2.591	0.62658	16.5	49.9	150.1
Q1KMD3	Heterogeneous nuclear ribonucleoprotein U-like protein 2 OS=Homo sapiens OX=9606 GN=HNRNPUL2 PE=1 SV=1	HNRNPUL2	26	14	30	14	85.1	2.494	0.665064	21.14	50.4	149.6
O60264	SWI/SNF-related matrix-associated actin-dependent regulator of chromatin subfamily A member 5 OS=Homo sapiens OX=9606 GN=SMARCA5 PE=1 SV=1	SMARCA5	13	14	30	11	121.8	1.826	0.921036	34.34	74.6	125.4
B7Z6Z4	Myosin light polypeptide 6 OS=Homo sapiens OX=9606 GN=MYL6 PE=1 SV=1	MYL6	37	7	30	7	26.7	1.453	0.918951	11.36	85.1	114.9
P04259	Keratin, type II cytoskeletal 6B OS=Homo sapiens OX=9606 GN=KRT6B PE=1 SV=5	KRT6B	23	11	30	1	60	1.119	0.711424	0	94.4	105.6
Q8NDT2	Putative RNA-binding protein 15B OS=Homo sapiens OX=9606 GN=RBM15B PE=1 SV=3	RBM15B	27	16	29	15	97.1	2.672	0.59484	34.18	56.6	143.4
Q6PD62	RNA polymerase-associated protein CTR9 homolog OS=Homo sapiens OX=9606 GN=CTR9 PE=1 SV=1	CTR9	14	13	29	13	133.4	2.402	0.702354	12.37	59.8	140.2
P52756	RNA-binding protein 5 OS=Homo sapiens OX=9606 GN=RBM5 PE=1 SV=2	RBM5	11	10	29	8	92.1	2.209	0.788032	35.14	55.7	144.3
Q6STE5	SWI/SNF-related matrix-associated actin-dependent regulator of chromatin subfamily D member 3 OS=Homo sapiens OX=9606 GN=SMARCD3 PE=1 SV=1	SMARCD3	35	13	29	6	55	1.835	0.918951	36.06	82.2	117.8
Q9UKE5	TRAF2 and NCK-interacting protein kinase OS=Homo sapiens OX=9606 GN=TNIK PE=1 SV=1	TNIK	12	13	29	11	154.8	1.548	0.950082	15.62	87.7	112.3
O00303	Eukaryotic translation initiation factor 3 subunit F OS=Homo sapiens OX=9606 GN=EIF3F PE=1 SV=1	EIF3F	25	8	29	8	37.5	1.548	0.950082	7.96	80.8	119.2
Q06787-7	Isoform 7 of Synaptic functional regulator FMR1 OS=Homo sapiens OX=9606 GN=FMR1	FMR1	15	8	29	6	69.1	1.543	0.946964	20.24	87	113
Q9HCK8	Chromodomain-helicase-DNA-binding protein 8 OS=Homo sapiens OX=9606 GN=CHD8 PE=1 SV=5	CHD8	12	21	29	16	290.3	1.48	0.926835	28.2	80.6	119.4
P05388	60S acidic ribosomal protein P0 OS=Homo sapiens OX=9606 GN=RPLP0 PE=1 SV=1	RPLP0	37	8	29	8	34.3	1.446	0.914418	10.48	79.2	120.8
O43719	HIV Tat-specific factor 1 OS=Homo sapiens OX=9606 GN=HTATSF1 PE=1 SV=1	HTATSF1	23	11	29	11	85.8	1.355	0.885036	49.75	77.3	122.7
P55884-2	Isoform 2 of Eukaryotic translation initiation factor 3 subunit B OS=Homo sapiens OX=9606 GN=EIF3B	EIF3B	27	15	29	15	99	1.235	0.811873	37.97	105.8	94.2
Q12905	Interleukin enhancer-binding factor 2 OS=Homo sapiens OX=9606 GN=ILF2 PE=1 SV=2	ILF2	22	7	29	7	43	0.999	0.596312	24.5	99.5	100.5
P06748	Nucleophosmin OS=Homo sapiens OX=9606 GN=NPM1 PE=1 SV=2	NPM1	46	10	29	10	32.6	0.523	0.0497872	7.87	135.2	64.8
P13647	Keratin, type II cytoskeletal 5 OS=Homo sapiens OX=9606 GN=KRT5 PE=1 SV=3	KRT5	24	14	29	8	62.3	0.01	3.42419e-17		200
P62424	60S ribosomal protein L7a OS=Homo sapiens OX=9606 GN=RPL7A PE=1 SV=2	RPL7A	37	11	28	11	30	2.206	0.790656	26.49	70.3	129.7
Q14669-3	Isoform 3 of E3 ubiquitin-protein ligase TRIP12 OS=Homo sapiens OX=9606 GN=TRIP12	TRIP12	10	15	28	15	225.4	1.553	0.950642	31.06	79.9	120.1
A0A0D9SGE8	PHD finger protein 6 OS=Homo sapiens OX=9606 GN=PHF6 PE=1 SV=1	PHF6	23	7	28	7	41.3	1.458	0.920609	14.55	82.5	117.5
Q9ULU4-19	Isoform 19 of Protein kinase C-binding protein 1 OS=Homo sapiens OX=9606 GN=ZMYND8	ZMYND8	17	12	28	2	137.9	1.018	0.616371	22.27	99.7	100.3
O75122	CLIP-associating protein 2 OS=Homo sapiens OX=9606 GN=CLASP2 PE=1 SV=2	CLASP2	20	19	28	16	141	1.005	0.600829	6.84	118.8	81.2
P11137	Microtubule-associated protein 2 OS=Homo sapiens OX=9606 GN=MAP2 PE=1 SV=4	MAP2	6	8	28	8	199.4	0.864	0.414839	35.24	113.7	86.3
P61978-2	Isoform 2 of Heterogeneous nuclear ribonucleoprotein K OS=Homo sapiens OX=9606 GN=HNRNPK	HNRNPK	39	12	28	12	51	0.74	0.246887	12.45	112.3	87.7
P13984	General transcription factor IIF subunit 2 OS=Homo sapiens OX=9606 GN=GTF2F2 PE=1 SV=2	GTF2F2	38	9	27	9	28.4	2.849	0.517932	22.25	55.7	144.3
Q92797	Symplekin OS=Homo sapiens OX=9606 GN=SYMPK PE=1 SV=2	SYMPK	18	17	27	17	141.1	2.517	0.658005	28.76	78.3	121.7
Q9UBB9	Tuftelin-interacting protein 11 OS=Homo sapiens OX=9606 GN=TFIP11 PE=1 SV=1	TFIP11	17	13	27	13	96.8	2.213	0.785327	34.65	50.3	149.7
Q7KZ85	Transcription elongation factor SPT6 OS=Homo sapiens OX=9606 GN=SUPT6H PE=1 SV=2	SUPT6H	16	20	27	20	198.9	1.957	0.889321	26.12	68.4	131.6
P62906	60S ribosomal protein L10a OS=Homo sapiens OX=9606 GN=RPL10A PE=1 SV=2	RPL10A	26	6	27	6	24.8	1.367	0.889321	74.78	55.3	144.7
P18583-5	Isoform D of Protein SON OS=Homo sapiens OX=9606 GN=SON	SON	11	16	27	16	266.9	1.262	0.821539	34.09	84.6	115.4
O95819-3	Isoform 3 of Mitogen-activated protein kinase kinase kinase kinase 4 OS=Homo sapiens OX=9606 GN=MAP4K4	MAP4K4	13	14	27	6	150.9	1.109	0.699998	14.24	80.2	119.8
Q9NTI5	Sister chromatid cohesion protein PDS5 homolog B OS=Homo sapiens OX=9606 GN=PDS5B PE=1 SV=1	PDS5B	14	15	27	15	164.6	0.893	0.457418	37.19	123.3	76.7
E7EX17	Eukaryotic translation initiation factor 4B OS=Homo sapiens OX=9606 GN=EIF4B PE=1 SV=1	EIF4B	26	12	27	12	69.7	0.697	0.196111	13.99	113.5	86.5
O75821	Eukaryotic translation initiation factor 3 subunit G OS=Homo sapiens OX=9606 GN=EIF3G PE=1 SV=2	EIF3G	35	10	27	10	35.6	0.681	0.178049	15.61	82.8	117.2
Q9Y6X4	Soluble lamin-associated protein of 75 kDa OS=Homo sapiens OX=9606 GN=FAM169A PE=1 SV=2	FAM169A	32	13	27	13	74.9	0.605	0.106584	0	162.4	37.6
A0A0U1RRH7	Histone H2A OS=Homo sapiens OX=9606 PE=3 SV=1		27	4	27	1	18.5	0.398	0.00944317	0.02	149.2	50.8
Q9ULU4-12	Isoform 12 of Protein kinase C-binding protein 1 OS=Homo sapiens OX=9606 GN=ZMYND8	ZMYND8	17	12	27	2	128.3	0.01	3.42419e-17		200
Q9P2I0	Cleavage and polyadenylation specificity factor subunit 2 OS=Homo sapiens OX=9606 GN=CPSF2 PE=1 SV=2	CPSF2	24	13	26	13	88.4	2.9	0.494984	23.97	77.5	122.5
Q9NWB6	Arginine and glutamate-rich protein 1 OS=Homo sapiens OX=9606 GN=ARGLU1 PE=1 SV=1	ARGLU1	20	8	26	8	33.2	2.009	0.863548	11.57	66.2	133.8
P26373	60S ribosomal protein L13 OS=Homo sapiens OX=9606 GN=RPL13 PE=1 SV=4	RPL13	32	7	26	7	24.2	1.965	0.886651	23.44	65.9	134.1
P11940	Polyadenylate-binding protein 1 OS=Homo sapiens OX=9606 GN=PABPC1 PE=1 SV=2	PABPC1	18	11	26	6	70.6	1.878	0.907456	25.21	79.4	120.6
Q6P1J9	Parafibromin OS=Homo sapiens OX=9606 GN=CDC73 PE=1 SV=1	CDC73	20	11	26	11	60.5	1.684	0.968458	20.97	73.2	126.8
P23396-2	Isoform 2 of 40S ribosomal protein S3 OS=Homo sapiens OX=9606 GN=RPS3	RPS3	32	8	26	8	28.5	1.384	0.900165	12.74	95.2	104.8
P60228	Eukaryotic translation initiation factor 3 subunit E OS=Homo sapiens OX=9606 GN=EIF3E PE=1 SV=1	EIF3E	28	11	26	11	52.2	1.217	0.79727	29.94	87.7	112.3
P48634	Protein PRRC2A OS=Homo sapiens OX=9606 GN=PRRC2A PE=1 SV=3	PRRC2A	12	13	26	13	228.7	0.61	0.110574	1.07	159.1	40.9
P62805	Histone H4 OS=Homo sapiens OX=9606 GN=HIST1H4A PE=1 SV=2	HIST1H4A; HIST1H4F; HIST1H4D; HIST1H4J; HIST2H4A; HIST2H4B; HIST1H4H; HIST1H4C; HIST4H4; HIST1H4E; HIST1H4I; HIST1H4B; HIST1H4K; HIST1H4L	41	6	26	6	11.4	0.23	0.000126757	1.45	165	35
A0A0A0MRR7	U1 small nuclear ribonucleoprotein C OS=Homo sapiens OX=9606 GN=SNRPC PE=1 SV=1	SNRPC	27	4	25	4	19.7	2.613	0.616953	14.27	52.9	147.1
G5E975	SWI/SNF related, matrix associated, actin dependent regulator of chromatin, subfamily b, member 1, isoform CRA_c OS=Homo sapiens OX=9606 GN=SMARCB1 PE=1 SV=1	SMARCB1	35	10	25	10	45	2.017	0.860943	19.58	69.8	130.2
Q6KC79	Nipped-B-like protein OS=Homo sapiens OX=9606 GN=NIPBL PE=1 SV=2	NIPBL	7	15	25	15	315.9	2.012	0.861365	12.83	52.9	147.1
Q9UGU0	Transcription factor 20 OS=Homo sapiens OX=9606 GN=TCF20 PE=1 SV=3	TCF20	12	15	25	15	211.6	1.102	0.690498	23.74	115.2	84.8
P51116	Fragile X mental retardation syndrome-related protein 2 OS=Homo sapiens OX=9606 GN=FXR2 PE=1 SV=2	FXR2	18	8	25	5	74.2	0.945	0.528842	16.84	115	85
P04908	Histone H2A type 1-B/E OS=Homo sapiens OX=9606 GN=HIST1H2AB PE=1 SV=2	HIST1H2AB; HIST1H2AE	35	4	25	1	14.1	0.558	0.0742721	0	128.4	71.6
P21127	Cyclin-dependent kinase 11B OS=Homo sapiens OX=9606 GN=CDK11B PE=1 SV=4		15	13	24	13	92.6	3.531	0.262687	14.99	53.5	146.5
Q13427	Peptidyl-prolyl cis-trans isomerase G OS=Homo sapiens OX=9606 GN=PPIG PE=1 SV=2	PPIG	12	10	24	10	88.6	3.061	0.424058	9.52	51	149
P62316	Small nuclear ribonucleoprotein Sm D2 OS=Homo sapiens OX=9606 GN=SNRPD2 PE=1 SV=1	SNRPD2	48	6	24	6	13.5	2.52	0.655702	34.92	67.9	132.1
Q9Y5B9	FACT complex subunit SPT16 OS=Homo sapiens OX=9606 GN=SUPT16H PE=1 SV=1	SUPT16H	16	15	24	15	119.8	2.307	0.748646	56.24	69.9	130.1
Q49A26	Putative oxidoreductase GLYR1 OS=Homo sapiens OX=9606 GN=GLYR1 PE=1 SV=3	GLYR1	23	10	24	10	60.5	2.035	0.854252	19.63	61.5	138.5
P55081	Microfibrillar-associated protein 1 OS=Homo sapiens OX=9606 GN=MFAP1 PE=1 SV=2	MFAP1	24	9	24	9	51.9	1.626	0.997509	29.36	75.4	124.6
E9PB61	THO complex subunit 4 OS=Homo sapiens OX=9606 GN=ALYREF PE=1 SV=1	ALYREF	28	5	24	5	27.5	1.389	0.904484	9.78	83.9	116.1
P29966	Myristoylated alanine-rich C-kinase substrate OS=Homo sapiens OX=9606 GN=MARCKS PE=1 SV=4	MARCKS	42	9	24	9	31.5	0.906	0.477114	24.73	143.3	56.7
Q8WXI9	Transcriptional repressor p66-beta OS=Homo sapiens OX=9606 GN=GATAD2B PE=1 SV=1	GATAD2B	27	10	24	9	65.2	0.785	0.302282	7.03	111.4	88.6
P11021	Endoplasmic reticulum chaperone BiP OS=Homo sapiens OX=9606 GN=HSPA5 PE=1 SV=2	HSPA5	21	10	24	8	72.3	0.285	0.000823835	0	137	63
Q86YZ3	Hornerin OS=Homo sapiens OX=9606 GN=HRNR PE=1 SV=2	HRNR	15	10	24	10	282.2	0.067	6.41923e-11	0	194.1	5.9
P02538	Keratin, type II cytoskeletal 6A OS=Homo sapiens OX=9606 GN=KRT6A PE=1 SV=3	KRT6A	22	11	23	2	60	21.474	2.12978e-07	0	53.6	146.4
Q02040	A-kinase anchor protein 17A OS=Homo sapiens OX=9606 GN=AKAP17A PE=1 SV=2	AKAP17A	24	15	23	15	80.7	3.384	0.305363	23.69	42.8	157.2
Q9UKF6	Cleavage and polyadenylation specificity factor subunit 3 OS=Homo sapiens OX=9606 GN=CPSF3 PE=1 SV=1	CPSF3	21	12	23	12	77.4	2.552	0.639852	11.26	55.6	144.4
Q68CP9	AT-rich interactive domain-containing protein 2 OS=Homo sapiens OX=9606 GN=ARID2 PE=1 SV=2	ARID2	11	13	23	13	197.3	2.423	0.689013	14.33	52.2	147.8
Q14004	Cyclin-dependent kinase 13 OS=Homo sapiens OX=9606 GN=CDK13 PE=1 SV=2	CDK13	15	14	23	12	164.8	2.061	0.846751	7.95	85.6	114.4
Q92785	Zinc finger protein ubi-d4 OS=Homo sapiens OX=9606 GN=DPF2 PE=1 SV=2	DPF2	27	9	23	9	44.1	1.242	0.81568	21.78	99.9	100.1
Q13310-3	Isoform 3 of Polyadenylate-binding protein 4 OS=Homo sapiens OX=9606 GN=PABPC4	PABPC4	15	9	23	4	72.3	1.185	0.772866	38.24	101.1	98.9
Q13243	Serine/arginine-rich splicing factor 5 OS=Homo sapiens OX=9606 GN=SRSF5 PE=1 SV=1	SRSF5	25	6	22	5	31.2	2.233	0.782061	42.25	58.6	141.4
O95639	Cleavage and polyadenylation specificity factor subunit 4 OS=Homo sapiens OX=9606 GN=CPSF4 PE=1 SV=1	CPSF4	37	7	22	7	30.2	2.05	0.851827	57.53	63	137
G8JLB6	Heterogeneous nuclear ribonucleoprotein H OS=Homo sapiens OX=9606 GN=HNRNPH1 PE=1 SV=1	HNRNPH1	20	8	22	2	51.2	1.996	0.871913	23.07	73.7	126.3
O14979	Heterogeneous nuclear ribonucleoprotein D-like OS=Homo sapiens OX=9606 GN=HNRNPDL PE=1 SV=3	HNRNPDL; HNRPDL	25	8	22	6	46.4	1.841	0.9159	0	88.5	111.5
A0A0A0MT33	Protein SCAF8 OS=Homo sapiens OX=9606 GN=SCAF8 PE=1 SV=1	SCAF8	8	9	22	6	148.8	1.282	0.838688	54.48	87.9	112.1
P09874	Poly [ADP-ribose] polymerase 1 OS=Homo sapiens OX=9606 GN=PARP1 PE=1 SV=4	PARP1	19	13	22	13	113	0.419	0.0133621	9.31	166.3	33.7
P14678-3	Isoform SM-B1 of Small nuclear ribonucleoprotein-associated proteins B and B' OS=Homo sapiens OX=9606 GN=SNRPB	SNRPB	12	4	21	4	30	3.53	0.262687	8.85	49.3	150.7
P68400	Casein kinase II subunit alpha OS=Homo sapiens OX=9606 GN=CSNK2A1 PE=1 SV=1	CSNK2A1	33	9	21	8	45.1	2.684	0.590232	8.5	60.6	139.4
P18124	60S ribosomal protein L7 OS=Homo sapiens OX=9606 GN=RPL7 PE=1 SV=1	RPL7	25	6	21	6	29.2	1.922	0.903536	12.93	82.4	117.6
Q96JM2-3	Isoform 3 of Zinc finger protein 462 OS=Homo sapiens OX=9606 GN=ZNF462	ZNF462	7	12	21	12	290.9	1.372	0.893074	32.34	71.8	128.2
P62241	40S ribosomal protein S8 OS=Homo sapiens OX=9606 GN=RPS8 PE=1 SV=2	RPS8	26	5	21	5	24.2	1.318	0.860228	12.66	87.2	112.8
Q14194-2	Isoform LCRMP-1 of Dihydropyrimidinase-related protein 1 OS=Homo sapiens OX=9606 GN=CRMP1	CRMP1	24	11	21	7	74.2	0.876	0.432216	6.1	132.6	67.4
P0C0S5	Histone H2A.Z OS=Homo sapiens OX=9606 GN=H2AFZ PE=1 SV=2	H2AFZ	20	3	21	1	13.5	0.454	0.0219004	0	137.6	62.4
Q53GS9	U4/U6.U5 tri-snRNP-associated protein 2 OS=Homo sapiens OX=9606 GN=USP39 PE=1 SV=2	USP39	20	9	20	9	65.3	2.816	0.531672	22.13	56.7	143.3
P62318	Small nuclear ribonucleoprotein Sm D3 OS=Homo sapiens OX=9606 GN=SNRPD3 PE=1 SV=1	SNRPD3	32	3	20	3	13.9	2.569	0.634155	0	93	107
Q9UHB7	AF4/FMR2 family member 4 OS=Homo sapiens OX=9606 GN=AFF4 PE=1 SV=1	AFF4	12	10	20	10	127.4	1.999	0.870051	30.75	65	135
Q9NR30	Nucleolar RNA helicase 2 OS=Homo sapiens OX=9606 GN=DDX21 PE=1 SV=5	DDX21	20	11	20	10	87.3	1.94	0.893573	15.3	79	121
Q8IXK0-5	Isoform 5 of Polyhomeotic-like protein 2 OS=Homo sapiens OX=9606 GN=PHC2	PHC2	16	9	20	9	90.8	1.855	0.914418	3.81	60.4	139.6
J3KNN5	Probable ATP-dependent RNA helicase DDX41 (Fragment) OS=Homo sapiens OX=9606 GN=DDX41 PE=1 SV=1		27	13	20	13	71.6	1.83	0.920609	29.91	70.7	129.3
H0YKD8	60S ribosomal protein L28 OS=Homo sapiens OX=9606 GN=RPL28 PE=1 SV=1	RPL28	24	6	20	6	19.1	1.825	0.921036	6.09	65.3	134.7
Q9BQ04	RNA-binding protein 4B OS=Homo sapiens OX=9606 GN=RBM4B PE=1 SV=1	RBM4B	28	10	20	9	40.1	1.75	0.942311	14.21	96.6	103.4
Q7L4I2	Arginine/serine-rich coiled-coil protein 2 OS=Homo sapiens OX=9606 GN=RSRC2 PE=1 SV=1	RSRC2	19	7	20	7	50.5	1.725	0.948731	38.04	42.8	157.2
Q92769	Histone deacetylase 2 OS=Homo sapiens OX=9606 GN=HDAC2 PE=1 SV=2	HDAC2	19	7	20	7	55.3	1.722	0.950082	7.7	58.6	141.4
Q15020	Squamous cell carcinoma antigen recognized by T-cells 3 OS=Homo sapiens OX=9606 GN=SART3 PE=1 SV=1	SART3	14	9	20	8	109.9	1.695	0.963256	61.01	86.5	113.5
Q13442	28 kDa heat- and acid-stable phosphoprotein OS=Homo sapiens OX=9606 GN=PDAP1 PE=1 SV=1	PDAP1	27	5	20	5	20.6	1.286	0.843337	6.82	94.5	105.5
Q14980	Nuclear mitotic apparatus protein 1 OS=Homo sapiens OX=9606 GN=NUMA1 PE=1 SV=2	NUMA1	10	14	20	13	238.1	1.019	0.616371	14.53	117.1	82.9
P52272	Heterogeneous nuclear ribonucleoprotein M OS=Homo sapiens OX=9606 GN=HNRNPM PE=1 SV=3	HNRNPM	20	12	20	12	77.5	1.019	0.616371	20.34	112.6	87.4
O15355	Protein phosphatase 1G OS=Homo sapiens OX=9606 GN=PPM1G PE=1 SV=1	PPM1G	29	10	20	10	59.2	0.567	0.0765163	9.81	124.2	75.8
Q16576-2	Isoform 2 of Histone-binding protein RBBP7 OS=Homo sapiens OX=9606 GN=RBBP7	RBBP7	13	7	20	1	52.3	0.01	3.42419e-17		200
Q2TAY7	WD40 repeat-containing protein SMU1 OS=Homo sapiens OX=9606 GN=SMU1 PE=1 SV=2	SMU1	17	7	19	7	57.5				166.4	33.6
Q9Y3Y2-3	Isoform 2 of Chromatin target of PRMT1 protein OS=Homo sapiens OX=9606 GN=CHTOP	CHTOP	23	5	19	5	26.5	1.964	0.88666	4.41	65.7	134.3
Q06587	E3 ubiquitin-protein ligase RING1 OS=Homo sapiens OX=9606 GN=RING1 PE=1 SV=2	RING1	20	6	19	4	42.4	1.875	0.909433	14.2	76.3	123.7
P19784	Casein kinase II subunit alpha' OS=Homo sapiens OX=9606 GN=CSNK2A2 PE=1 SV=1	CSNK2A2	25	7	19	6	41.2	1.609	0.986861	29.87	82.9	117.1
J3QRS3	Myosin regulatory light chain 12A OS=Homo sapiens OX=9606 GN=MYL12A PE=1 SV=1	MYL12A	49	8	19	8	20.4	1.309	0.854252	4.23	98.8	101.2
O95400	CD2 antigen cytoplasmic tail-binding protein 2 OS=Homo sapiens OX=9606 GN=CD2BP2 PE=1 SV=1	CD2BP2	30	8	19	8	37.6	1.098	0.686885	37.33	103.4	96.6
Q9BWJ5	Splicing factor 3B subunit 5 OS=Homo sapiens OX=9606 GN=SF3B5 PE=1 SV=1	SF3B5	56	4	19	4	10.1	0.96	0.548285	56.25	77.8	122.2
Q16352	Alpha-internexin OS=Homo sapiens OX=9606 GN=INA PE=1 SV=2	INA	25	11	19	10	55.4	0.621	0.120837	7.45	131.1	68.9
Q01105	Protein SET OS=Homo sapiens OX=9606 GN=SET PE=1 SV=3	SET	26	5	19	5	33.5	0.462	0.0242204	0.04	137.7	62.3
P08779	Keratin, type I cytoskeletal 16 OS=Homo sapiens OX=9606 GN=KRT16 PE=1 SV=4	KRT16	26	10	19	3	51.2	0.01	3.42419e-17		200
O95819-6	Isoform 6 of Mitogen-activated protein kinase kinase kinase kinase 4 OS=Homo sapiens OX=9606 GN=MAP4K4	MAP4K4	10	9	18	1	144.9
P49790-3	Isoform 3 of Nuclear pore complex protein Nup153 OS=Homo sapiens OX=9606 GN=NUP153	NUP153	8	8	18	8	157.2	2.734	0.567153	27.6	38.8	161.2
Q96ST2	Protein IWS1 homolog OS=Homo sapiens OX=9606 GN=IWS1 PE=1 SV=2	IWS1	10	8	18	8	91.9	2.635	0.609642	10.78	43.4	156.6
P35268	60S ribosomal protein L22 OS=Homo sapiens OX=9606 GN=RPL22 PE=1 SV=2	RPL22	56	6	18	6	14.8	2.429	0.686885	12.54	60.2	139.8
Q9Y5B6	PAX3- and PAX7-binding protein 1 OS=Homo sapiens OX=9606 GN=PAXBP1 PE=1 SV=2	GCFC1; PAXBP1	16	10	18	10	104.7	2.263	0.768235	20.22	73	127
P62917	60S ribosomal protein L8 OS=Homo sapiens OX=9606 GN=RPL8 PE=1 SV=2	RPL8	26	5	18	5	28	2.162	0.810393	22.16	62.7	137.3
Q92688	Acidic leucine-rich nuclear phosphoprotein 32 family member B OS=Homo sapiens OX=9606 GN=ANP32B PE=1 SV=1	ANP32B	26	8	18	4	28.8	1.942	0.893385	9.71	82.5	117.5
Q96T58	Msx2-interacting protein OS=Homo sapiens OX=9606 GN=SPEN PE=1 SV=1	SPEN	5	13	18	13	402	1.823	0.921849	35.16	55.5	144.5
P33240	Cleavage stimulation factor subunit 2 OS=Homo sapiens OX=9606 GN=CSTF2 PE=1 SV=1	CSTF2	19	8	18	8	60.9	1.49	0.927543	10.74	86.4	113.6
P30050	60S ribosomal protein L12 OS=Homo sapiens OX=9606 GN=RPL12 PE=1 SV=1	RPL12	45	5	18	5	17.8	1.353	0.88409	11.88	85.1	114.9
O60828	Polyglutamine-binding protein 1 OS=Homo sapiens OX=9606 GN=PQBP1 PE=1 SV=1	PQBP1	37	6	18	6	30.5	1.322	0.860943	10.82	105	95
P40424	Pre-B-cell leukemia transcription factor 1 OS=Homo sapiens OX=9606 GN=PBX1 PE=1 SV=1	PBX1	28	7	18	3	46.6	1.154	0.745818	20.82	108.3	91.7
P62753	40S ribosomal protein S6 OS=Homo sapiens OX=9606 GN=RPS6 PE=1 SV=1	RPS6	18	4	18	4	28.7	1.053	0.650353	40.34	102.8	97.2
Q96ST3	Paired amphipathic helix protein Sin3a OS=Homo sapiens OX=9606 GN=SIN3A PE=1 SV=2	SIN3A	15	13	18	13	145.1	0.788	0.305421	34.41	129.6	70.4
O14974	Protein phosphatase 1 regulatory subunit 12A OS=Homo sapiens OX=9606 GN=PPP1R12A PE=1 SV=1	PPP1R12A	11	10	18	10	115.2	0.643	0.141259	5.59	153.8	46.2
P55795	Heterogeneous nuclear ribonucleoprotein H2 OS=Homo sapiens OX=9606 GN=HNRNPH2 PE=1 SV=1	HNRNPH2	16	7	18	1	49.2	0.01	3.42419e-17		200
J3QQ67	60S ribosomal protein L18 (Fragment) OS=Homo sapiens OX=9606 GN=RPL18 PE=1 SV=1		32	5	17	5	21.8	2.726	0.570401	28.01	57.1	142.9
Q99590	Protein SCAF11 OS=Homo sapiens OX=9606 GN=SCAF11 PE=1 SV=2	SCAF11	9	12	17	12	164.6	2.625	0.614395	32.66	52.7	147.3
Q8WVK2	U4/U6.U5 small nuclear ribonucleoprotein 27 kDa protein OS=Homo sapiens OX=9606 GN=SNRNP27 PE=1 SV=1	SNRNP27	30	4	17	4	18.8	2.397	0.704034	24.83	37.4	162.6
Q7Z5J4	Retinoic acid-induced protein 1 OS=Homo sapiens OX=9606 GN=RAI1 PE=1 SV=2	RAI1	8	10	17	10	203.2	1.978	0.880584	0	108.4	91.6
Q9BRD0	BUD13 homolog OS=Homo sapiens OX=9606 GN=BUD13 PE=1 SV=1	BUD13	17	9	17	9	70.5	1.964	0.88666	14.37	86.5	113.5
Q8TF01	Arginine/serine-rich protein PNISR OS=Homo sapiens OX=9606 GN=PNISR PE=1 SV=2	PNISR	9	9	17	9	92.5	1.818	0.924177	25.79	67	133
Q66PJ3	ADP-ribosylation factor-like protein 6-interacting protein 4 OS=Homo sapiens OX=9606 GN=ARL6IP4 PE=1 SV=2	ARL6IP4	15	6	17	6	44.9	1.719	0.950082	15.21	81.6	118.4
Q8N1G0	Zinc finger protein 687 OS=Homo sapiens OX=9606 GN=ZNF687 PE=1 SV=1	ZNF687	8	6	17	6	129.4	1.506	0.930316	40.48	82.6	117.4
H3BQK9	Microtubule-actin cross-linking factor 1, isoforms 1/2/3/5 OS=Homo sapiens OX=9606 GN=MACF1 PE=1 SV=1		2	14	17	13	860.5	1.485	0.926835	0	71.8	128.2
Q99729-2	Isoform 2 of Heterogeneous nuclear ribonucleoprotein A/B OS=Homo sapiens OX=9606 GN=HNRNPAB	HNRNPAB	17	5	17	4	35.9	1.403	0.907456	8.96	100.3	99.7
B1AHD1	NHP2-like protein 1 OS=Homo sapiens OX=9606 GN=SNU13 PE=1 SV=1	NHP2L1; SNU13	33	4	17	4	14.6	1.341	0.876344	10.87	85.8	114.2
P07305	Histone H1.0 OS=Homo sapiens OX=9606 GN=H1F0 PE=1 SV=3	H1F0	21	4	17	4	20.9	1.324	0.86119	13.89	91.1	108.9
Q9BX40	Protein LSM14 homolog B OS=Homo sapiens OX=9606 GN=LSM14B PE=1 SV=1	LSM14B	18	5	17	1	42	1.199	0.783144	31.54	83.1	116.9
Q16643-3	Isoform 3 of Drebrin OS=Homo sapiens OX=9606 GN=DBN1	DBN1	22	10	17	10	76.3	0.404	0.0104766	1.81	146.6	53.4
P18887	DNA repair protein XRCC1 OS=Homo sapiens OX=9606 GN=XRCC1 PE=1 SV=2	XRCC1	21	9	17	9	69.4	0.323	0.00218195	0	168.4	31.6
P35579	Myosin-9 OS=Homo sapiens OX=9606 GN=MYH9 PE=1 SV=4	MYH9	5	8	17	3	226.4	0.01	3.42419e-17		200
O60341	Lysine-specific histone demethylase 1A OS=Homo sapiens OX=9606 GN=KDM1A PE=1 SV=2	KDM1A	11	7	16	7	92.8				157.2	42.8
P62314	Small nuclear ribonucleoprotein Sm D1 OS=Homo sapiens OX=9606 GN=SNRPD1 PE=1 SV=1	SNRPD1	11	1	16	1	13.3	2.442	0.682017	0	58.1	141.9
A0A024R216	Hepatoma-derived growth factor, related protein 3, isoform CRA_a OS=Homo sapiens OX=9606 GN=HDGFRP3 PE=1 SV=1	HDGFRP3; HDGFL3	36	6	16	5	22.6	1.776	0.930316	23.42	67.4	132.6
Q9P2D1	Chromodomain-helicase-DNA-binding protein 7 OS=Homo sapiens OX=9606 GN=CHD7 PE=1 SV=3	CHD7	4	11	16	6	335.7	1.447	0.915202	33.54	74.8	125.2
Q15717-2	Isoform 2 of ELAV-like protein 1 OS=Homo sapiens OX=9606 GN=ELAVL1	ELAVL1	28	8	16	7	39	1.442	0.914418	13.32	84.6	115.4
P78362-2	Isoform 2 of SRSF protein kinase 2 OS=Homo sapiens OX=9606 GN=SRPK2	SRPK2	15	9	16	6	79	1.123	0.711424	24.67	107.5	92.5
P12956	X-ray repair cross-complementing protein 6 OS=Homo sapiens OX=9606 GN=XRCC6 PE=1 SV=2	XRCC6	15	9	16	9	69.8	0.995	0.591889	44.18	125	75
O95785	Protein Wiz OS=Homo sapiens OX=9606 GN=WIZ PE=1 SV=2	WIZ	9	10	16	10	178.6	0.745	0.251944	14.71	134.1	65.9
A0A1C7CYX9	Dihydropyrimidinase-related protein 2 OS=Homo sapiens OX=9606 GN=DPYSL2 PE=1 SV=1	DPYSL2	19	11	16	7	73.5	0.538	0.057632	0.46	149.7	50.3
P42166	Lamina-associated polypeptide 2, isoform alpha OS=Homo sapiens OX=9606 GN=TMPO PE=1 SV=2	TMPO	16	7	16	7	75.4	0.508	0.0426288	7.19	58.7	141.3
Q5TBP9	Protein LSM14 homolog B (Fragment) OS=Homo sapiens OX=9606 GN=LSM14B PE=1 SV=1	LSM14B	27	5	16	1	26.7	0.01	3.42419e-17		200
P02533	Keratin, type I cytoskeletal 14 OS=Homo sapiens OX=9606 GN=KRT14 PE=1 SV=4	KRT14	19	8	16	1	51.5	0.01	3.42419e-17		200
P52292	Importin subunit alpha-1 OS=Homo sapiens OX=9606 GN=KPNA2 PE=1 SV=1	KPNA2	5	2	16	1	57.8	0.01	3.42419e-17		200
P12270	Nucleoprotein TPR OS=Homo sapiens OX=9606 GN=TPR PE=1 SV=3	TPR	7	12	16	12	267.1	0.01	3.42419e-17		200
Q5TEC6	Histone H3 OS=Homo sapiens OX=9606 GN=HIST2H3PS2 PE=1 SV=1	HIST2H3PS2	24	4	15	1	15.4
Q9H7N4	Splicing factor, arginine/serine-rich 19 OS=Homo sapiens OX=9606 GN=SCAF1 PE=1 SV=3	SCAF1	8	9	15	9	139.2	3.338	0.318958	0.89	82.4	117.6
Q5VTL8	Pre-mRNA-splicing factor 38B OS=Homo sapiens OX=9606 GN=PRPF38B PE=1 SV=1	PRPF38B	14	8	15	8	64.4	3.126	0.396546	19.86	38.4	161.6
P46100	Transcriptional regulator ATRX OS=Homo sapiens OX=9606 GN=ATRX PE=1 SV=5	ATRX	5	10	15	10	282.4	2.17	0.806603	12.11	60.2	139.8
P62277	40S ribosomal protein S13 OS=Homo sapiens OX=9606 GN=RPS13 PE=1 SV=2	RPS13	43	7	15	7	17.2	2.068	0.84553	21.83	76.6	123.4
A0A087WUE4	Leukocyte receptor cluster member 8 OS=Homo sapiens OX=9606 GN=LENG8 PE=1 SV=1	LENG8	15	10	15	10	95.5	2.038	0.854252	47.08	55.2	144.8
O95218	Zinc finger Ran-binding domain-containing protein 2 OS=Homo sapiens OX=9606 GN=ZRANB2 PE=1 SV=2	ZRANB2	15	6	15	6	37.4	1.976	0.881324	32.88	50.9	149.1
Q9NYV4	Cyclin-dependent kinase 12 OS=Homo sapiens OX=9606 GN=CDK12 PE=1 SV=2	CDK12	5	7	15	5	164.1	1.95	0.889321	3.47	56	144
P78332	RNA-binding protein 6 OS=Homo sapiens OX=9606 GN=RBM6 PE=1 SV=5	RBM6	11	10	15	10	128.6	1.783	0.929637	25.44	87.1	112.9
Q12872-2	Isoform 2 of Splicing factor, suppressor of white-apricot homolog OS=Homo sapiens OX=9606 GN=SFSWAP	SFSWAP	11	8	15	8	109.9	1.728	0.946964	53.98	75.5	124.5
Q92541	RNA polymerase-associated protein RTF1 homolog OS=Homo sapiens OX=9606 GN=RTF1 PE=1 SV=4	RTF1	13	8	15	8	80.3	1.504	0.930316	10.63	73.4	126.6
Q7L2H7	Eukaryotic translation initiation factor 3 subunit M OS=Homo sapiens OX=9606 GN=EIF3M PE=1 SV=1	EIF3M	21	5	15	5	42.5	1.412	0.907456	44.68	115.3	84.7
O00425	Insulin-like growth factor 2 mRNA-binding protein 3 OS=Homo sapiens OX=9606 GN=IGF2BP3 PE=1 SV=2	IGF2BP3	21	9	15	7	63.7	1.157	0.749198	14.9	123.4	76.6
Q5JS98	Pre-B-cell leukemia transcription factor 3 OS=Homo sapiens OX=9606 GN=PBX3 PE=1 SV=1	PBX3	20	5	15	2	49.4	1.092	0.682017	62.33	92.7	107.3
P25705	ATP synthase subunit alpha, mitochondrial OS=Homo sapiens OX=9606 GN=ATP5F1A PE=1 SV=1	ATP5A1	18	8	15	8	59.7	0.915	0.490981	16.11	109.6	90.4
Q9UDT6	CAP-Gly domain-containing linker protein 2 OS=Homo sapiens OX=9606 GN=CLIP2 PE=1 SV=1	CLIP2	15	10	15	10	115.8	0.826	0.356556	38.87	130.8	69.2
O60231	Pre-mRNA-splicing factor ATP-dependent RNA helicase DHX16 OS=Homo sapiens OX=9606 GN=DHX16 PE=1 SV=2	DHX16	14	10	15	10	119.2	0.817	0.343745	0	121.6	78.4
Q8N1G4	Leucine-rich repeat-containing protein 47 OS=Homo sapiens OX=9606 GN=LRRC47 PE=1 SV=1	LRRC47	19	9	15	9	63.4	0.274	0.000583238	0	194.4	5.6
J3QQJ0	SAP30-binding protein (Fragment) OS=Homo sapiens OX=9606 GN=SAP30BP PE=1 SV=1		21	6	14	6	35.9	2.75	0.559814	42.08	56.3	143.7
Q9BRX2	Protein pelota homolog OS=Homo sapiens OX=9606 GN=PELO PE=1 SV=2	PELO	16	6	14	6	43.3	2.6	0.622892	3.32	62.6	137.4
Q53F19	Nuclear cap-binding protein subunit 3 OS=Homo sapiens OX=9606 GN=NCBP3 PE=1 SV=2	C17orf85; NCBP3	13	7	14	7	70.5	2.17	0.806741	25.69	51.9	148.1
P39023	60S ribosomal protein L3 OS=Homo sapiens OX=9606 GN=RPL3 PE=1 SV=2	RPL3	19	9	14	9	46.1	1.781	0.930149	27.78	73.6	126.4
P05387	60S acidic ribosomal protein P2 OS=Homo sapiens OX=9606 GN=RPLP2 PE=1 SV=1	RPLP2	70	4	14	4	11.7	1.648	0.993731	22.97	77.7	122.3
Q9UIF8	Bromodomain adjacent to zinc finger domain protein 2B OS=Homo sapiens OX=9606 GN=BAZ2B PE=1 SV=3	BAZ2B	7	10	14	10	240.3	1.635	0.998717	20.99	84	116
P62750	60S ribosomal protein L23a OS=Homo sapiens OX=9606 GN=RPL23A PE=1 SV=1	RPL23A	35	7	14	7	17.7	1.59	0.971274	38.95	92.8	107.2
P15880	40S ribosomal protein S2 OS=Homo sapiens OX=9606 GN=RPS2 PE=1 SV=2	RPS2	14	4	14	4	31.3	1.513	0.933395	6.73	79.9	120.1
O00470	Homeobox protein Meis1 OS=Homo sapiens OX=9606 GN=MEIS1 PE=1 SV=1	MEIS1	19	5	14	5	43	1.384	0.900165	26.89	37.3	162.7
Q96JM3	Chromosome alignment-maintaining phosphoprotein 1 OS=Homo sapiens OX=9606 GN=CHAMP1 PE=1 SV=2	CHAMP1	14	8	14	8	89	1.144	0.739386	0	138.8	61.2
P62140	Serine/threonine-protein phosphatase PP1-beta catalytic subunit OS=Homo sapiens OX=9606 GN=PPP1CB PE=1 SV=3	PPP1CB	30	7	14	3	37.2	0.779	0.293185	29.1	94	106
Q9Y230	RuvB-like 2 OS=Homo sapiens OX=9606 GN=RUVBL2 PE=1 SV=3	RUVBL2	29	10	14	10	51.1	0.779	0.293185	21.5	138.9	61.1
Q86YP4-3	Isoform 3 of Transcriptional repressor p66-alpha OS=Homo sapiens OX=9606 GN=GATAD2A	GATAD2A	26	10	14	9	68.1	0.735	0.239818	7.16	125.4	74.6
Q641Q2	WASH complex subunit 2A OS=Homo sapiens OX=9606 GN=WASHC2A PE=1 SV=3	FAM21A; WASHC2A	13	10	14	10	147.1	0.108	3.92778e-08	0	190.6	9.4
A0A0D9SGF6	Spectrin alpha chain, non-erythrocytic 1 OS=Homo sapiens OX=9606 GN=SPTAN1 PE=1 SV=1	SPTAN1	5	10	14	10	287.4	0.01	3.42419e-17		200
Q9H8M2	Bromodomain-containing protein 9 OS=Homo sapiens OX=9606 GN=BRD9 PE=1 SV=2	BRD9	9	4	13	4	67	3.358	0.313321	0	40.7	159.3
Q9H5H4	Zinc finger protein 768 OS=Homo sapiens OX=9606 GN=ZNF768 PE=1 SV=2	ZNF768	16	8	13	8	60.2	3.062	0.424058	16.11	54.9	145.1
Q15366-2	Isoform 2 of Poly(rC)-binding protein 2 OS=Homo sapiens OX=9606 GN=PCBP2	PCBP2	15	4	13	2	38.6	2.087	0.833577	26.54	63.6	136.4
P38432	Coilin OS=Homo sapiens OX=9606 GN=COIL PE=1 SV=1	COIL	16	8	13	8	62.6	2.056	0.849094	14.73	66.1	133.9
P50914	60S ribosomal protein L14 OS=Homo sapiens OX=9606 GN=RPL14 PE=1 SV=4	RPL14	21	4	13	4	23.4	1.855	0.914418	21.92	69.2	130.8
Q03111	Protein ENL OS=Homo sapiens OX=9606 GN=MLLT1 PE=1 SV=2	MLLT1	11	5	13	5	62	1.782	0.92977	43.72	59.1	140.9
A0A0U1RRH6	PHD finger protein 14 OS=Homo sapiens OX=9606 GN=PHF14 PE=1 SV=1	PHF14	10	9	13	9	106.9	1.745	0.944468	18.93	146.5	53.5
P49792	E3 SUMO-protein ligase RanBP2 OS=Homo sapiens OX=9606 GN=RANBP2 PE=1 SV=2	RANBP2	4	8	13	8	358	1.739	0.944468	3.93	111.1	88.9
P62249	40S ribosomal protein S16 OS=Homo sapiens OX=9606 GN=RPS16 PE=1 SV=2	RPS16	35	5	13	5	16.4	1.579	0.965209	22.48	78.2	121.8
O94776	Metastasis-associated protein MTA2 OS=Homo sapiens OX=9606 GN=MTA2 PE=1 SV=1	MTA2	20	10	13	10	75	1.577	0.964025	39.58	89.5	110.5
Q9UKJ3	G patch domain-containing protein 8 OS=Homo sapiens OX=9606 GN=GPATCH8 PE=1 SV=2	GPATCH8	10	10	13	10	164.1	1.423	0.909963	9.17	94.8	105.2
Q96F07-2	Isoform 2 of Cytoplasmic FMR1-interacting protein 2 OS=Homo sapiens OX=9606 GN=CYFIP2	CYFIP2	8	9	13	3	145.6	1.415	0.907456	7.63	91.5	108.5
Q12830	Nucleosome-remodeling factor subunit BPTF OS=Homo sapiens OX=9606 GN=BPTF PE=1 SV=3	BPTF	4	9	13	9	338.1	1.26	0.821539	120.78	156.2	43.8
Q5JSZ5	Protein PRRC2B OS=Homo sapiens OX=9606 GN=PRRC2B PE=1 SV=2	PRRC2B	6	9	13	8	242.8	1.181	0.768235	23.8	32.3	167.7
Q99459	Cell division cycle 5-like protein OS=Homo sapiens OX=9606 GN=CDC5L PE=1 SV=2	CDC5L	15	9	13	9	92.2	1.166	0.758977	10.29	104.1	95.9
P62263	40S ribosomal protein S14 OS=Homo sapiens OX=9606 GN=RPS14 PE=1 SV=3	RPS14	18	4	13	4	16.3	1.066	0.661903	27.13	97.3	102.7
Q8NFD5-3	Isoform 3 of AT-rich interactive domain-containing protein 1B OS=Homo sapiens OX=9606 GN=ARID1B	ARID1B	7	11	13	9	241.3	1.029	0.625635	16.16	159.8	40.2
Q7L1Q6-3	Isoform 3 of Basic leucine zipper and W2 domain-containing protein 1 OS=Homo sapiens OX=9606 GN=BZW1	BZW1	12	7	13	6	51.2	0.977	0.569369	44.53	123.1	76.9
P07197	Neurofilament medium polypeptide OS=Homo sapiens OX=9606 GN=NEFM PE=1 SV=3	NEFM	10	7	13	6	102.4	0.649	0.147295	4.49	136.8	63.2
P80723	Brain acid soluble protein 1 OS=Homo sapiens OX=9606 GN=BASP1 PE=1 SV=2	BASP1	63	7	13	7	22.7	0.468	0.0262398	4.09	180.1	19.9
K7ES00	Histone H3.3 (Fragment) OS=Homo sapiens OX=9606 GN=H3F3B PE=1 SV=1		19	4	13	1	16.6	0.264	0.000434878	0.55	163.7	36.3
P21246	Pleiotrophin OS=Homo sapiens OX=9606 GN=PTN PE=1 SV=1	PTN	13	2	12	2	18.9	4.607	0.0851712	5.27	35.6	164.4
Q9NPI1	Bromodomain-containing protein 7 OS=Homo sapiens OX=9606 GN=BRD7 PE=1 SV=1	BRD7	10	5	12	5	74.1	3.183	0.374645	86.14	113.9	86.1
O94818	Nucleolar protein 4 OS=Homo sapiens OX=9606 GN=NOL4 PE=1 SV=2	NOL4	11	6	12	2	71.3	2.859	0.498668	0	51.8	148.2
Q8N5C6	S1 RNA-binding domain-containing protein 1 OS=Homo sapiens OX=9606 GN=SRBD1 PE=1 SV=2	SRBD1	9	8	12	8	111.7	2.729	0.569369	15.91	47.2	152.8
Q96QZ7	Membrane-associated guanylate kinase, WW and PDZ domain-containing protein 1 OS=Homo sapiens OX=9606 GN=MAGI1 PE=1 SV=3	MAGI1	8	9	12	9	164.5	2.564	0.634155	6.03	156.9	43.1
Q9GZS3	WD repeat-containing protein 61 OS=Homo sapiens OX=9606 GN=WDR61 PE=1 SV=1	WDR61	29	6	12	6	33.6	2.319	0.742564	25.15	63.3	136.7
F8VU11	PRP40 pre-mRNA processing factor 40 homolog B (Yeast), isoform CRA_a OS=Homo sapiens OX=9606 GN=PRPF40B PE=1 SV=2	PRPF40B	10	8	12	7	101.3	1.882	0.907456	1.35	66.3	133.7
Q92784	Zinc finger protein DPF3 OS=Homo sapiens OX=9606 GN=DPF3 PE=1 SV=3	DPF3	19	5	12	5	43.1	1.484	0.926835	22.6	81.3	118.7
P46087-4	Isoform 4 of Probable 28S rRNA (cytosine(4447)-C(5))-methyltransferase OS=Homo sapiens OX=9606 GN=NOP2	NOP2	11	7	12	7	92.8	1.468	0.924484	17.75	101.3	98.7
O75151	Lysine-specific demethylase PHF2 OS=Homo sapiens OX=9606 GN=PHF2 PE=1 SV=4	PHF2	7	7	12	6	120.7	1.388	0.904304	21.62	83.3	116.7
Q96QR8	Transcriptional activator protein Pur-beta OS=Homo sapiens OX=9606 GN=PURB PE=1 SV=3	PURB	20	5	12	5	33.2	1.301	0.851827	19.93	99.4	100.6
O00268	Transcription initiation factor TFIID subunit 4 OS=Homo sapiens OX=9606 GN=TAF4 PE=1 SV=2	TAF4	10	7	12	7	110	1.245	0.817453	7.86	22.5	177.5
Q14562	ATP-dependent RNA helicase DHX8 OS=Homo sapiens OX=9606 GN=DHX8 PE=1 SV=1	DHX8	9	8	12	8	139.2	1.17	0.759361	0	115.3	84.7
O43172	U4/U6 small nuclear ribonucleoprotein Prp4 OS=Homo sapiens OX=9606 GN=PRPF4 PE=1 SV=2	PRPF4	19	8	12	8	58.4	0.732	0.236865	2.16	134.3	65.7
P05114	Non-histone chromosomal protein HMG-14 OS=Homo sapiens OX=9606 GN=HMGN1 PE=1 SV=3	HMGN1	50	4	12	4	10.7	0.725	0.228484	15.49	108	92
G3V1L9	Tight junction protein 1 (Zona occludens 1), isoform CRA_a OS=Homo sapiens OX=9606 GN=TJP1 PE=1 SV=1	TJP1	6	7	12	7	197.3	0.693	0.19203	7.64	148.8	51.2
P51608-2	Isoform B of Methyl-CpG-binding protein 2 OS=Homo sapiens OX=9606 GN=MECP2	MECP2	19	7	12	7	53.3	0.617	0.117087	15.13	149.9	50.1
P51114	Fragile X mental retardation syndrome-related protein 1 OS=Homo sapiens OX=9606 GN=FXR1 PE=1 SV=3	FXR1	12	5	12	3	69.7	0.01	3.42419e-17		200
Q92925	SWI/SNF-related matrix-associated actin-dependent regulator of chromatin subfamily D member 2 OS=Homo sapiens OX=9606 GN=SMARCD2 PE=1 SV=3	SMARCD2	15	7	12	2	58.9	0.01	3.42419e-17		200
Q14195-2	Isoform LCRMP-4 of Dihydropyrimidinase-related protein 3 OS=Homo sapiens OX=9606 GN=DPYSL3	DPYSL3	12	7	12	3	73.9	0.01	3.42419e-17		200
Q13185	Chromobox protein homolog 3 OS=Homo sapiens OX=9606 GN=CBX3 PE=1 SV=4	CBX3; C15orf57; CCDC32	26	4	12	3	20.8	0.01	3.42419e-17		200
Q5VT52	Regulation of nuclear pre-mRNA domain-containing protein 2 OS=Homo sapiens OX=9606 GN=RPRD2 PE=1 SV=1	RPRD2	11	9	12	9	155.9	0.01	3.42419e-17		200
P62136-2	Isoform 2 of Serine/threonine-protein phosphatase PP1-alpha catalytic subunit OS=Homo sapiens OX=9606 GN=PPP1CA	PPP1CA	16	5	11	1	38.6	23.567	7.04388e-08	0	8.1	191.9
Q68E01-2	Isoform 2 of Integrator complex subunit 3 OS=Homo sapiens OX=9606 GN=INTS3	INTS3	9	7	11	7	117.9	3.068	0.421439	28.41	40.3	159.7
P62280	40S ribosomal protein S11 OS=Homo sapiens OX=9606 GN=RPS11 PE=1 SV=3	RPS11	40	6	11	6	18.4	3.035	0.436184	7.14	45.8	154.2
Q8NAV1	Pre-mRNA-splicing factor 38A OS=Homo sapiens OX=9606 GN=PRPF38A PE=1 SV=1	PRPF38A	14	4	11	4	37.5	2.795	0.539738	0	66	134
Q92576	PHD finger protein 3 OS=Homo sapiens OX=9606 GN=PHF3 PE=1 SV=3	PHF3	6	8	11	8	229.3	2.427	0.686943	8.05	110.2	89.8
Q6NZY4	Zinc finger CCHC domain-containing protein 8 OS=Homo sapiens OX=9606 GN=ZCCHC8 PE=1 SV=2	ZCCHC8	12	6	11	6	78.5	2.27	0.764827	17.2	87.7	112.3
P49207	60S ribosomal protein L34 OS=Homo sapiens OX=9606 GN=RPL34 PE=1 SV=3	RPL34	15	3	11	3	13.3	2.102	0.828486	8.02	87.6	112.4
Q9NZB2-6	Isoform F of Constitutive coactivator of PPAR-gamma-like protein 1 OS=Homo sapiens OX=9606 GN=FAM120A	FAM120A	8	6	11	6	125.2	2.044	0.854252	10.46	69.5	130.5
Q5VWQ0	Lysine-specific demethylase 9 OS=Homo sapiens OX=9606 GN=RSBN1 PE=1 SV=2	RSBN1	10	6	11	6	90	1.856	0.914418	12.16	77.9	122.1
Q9UN37	Vacuolar protein sorting-associated protein 4A OS=Homo sapiens OX=9606 GN=VPS4A PE=1 SV=1	VPS4A	13	5	11	5	48.9	1.39	0.904603	20.38	39.1	160.9
P36915	Guanine nucleotide-binding protein-like 1 OS=Homo sapiens OX=9606 GN=GNL1 PE=1 SV=2	GNL1	6	3	11	3	68.6	1.374	0.893385	5.47	73.4	126.6
Q9P2N5	RNA-binding protein 27 OS=Homo sapiens OX=9606 GN=RBM27 PE=1 SV=2	RBM27	8	7	11	6	118.6	1.195	0.782569	100.31	124.1	75.9
P49006	MARCKS-related protein OS=Homo sapiens OX=9606 GN=MARCKSL1 PE=1 SV=2	MARCKSL1	55	5	11	5	19.5	1.056	0.653003	41.02	102.5	97.5
F8W930	Insulin-like growth factor 2 mRNA-binding protein 2 OS=Homo sapiens OX=9606 GN=IGF2BP2 PE=1 SV=1	IGF2BP2	19	8	11	6	66.7	0.994	0.590232	52.26	9.2	190.8
O43395	U4/U6 small nuclear ribonucleoprotein Prp3 OS=Homo sapiens OX=9606 GN=PRPF3 PE=1 SV=2	PRPF3	17	7	11	7	77.5	0.991	0.589746	0	175.3	24.7
Q93008	Probable ubiquitin carboxyl-terminal hydrolase FAF-X OS=Homo sapiens OX=9606 GN=USP9X PE=1 SV=3	USP9X	4	7	11	7	292.1	0.988	0.5854	0	98.6	101.4
Q9Y265	RuvB-like 1 OS=Homo sapiens OX=9606 GN=RUVBL1 PE=1 SV=1	RUVBL1	26	8	11	8	50.2	0.878	0.435027	23.47	115.6	84.4
Q96SB4-3	Isoform 1 of SRSF protein kinase 1 OS=Homo sapiens OX=9606 GN=SRPK1	SRPK1	11	7	11	4	92.4	0.552	0.0665064	11.61	127.9	72.1
Q13123	Protein Red OS=Homo sapiens OX=9606 GN=IK PE=1 SV=3	IK	15	6	11	6	65.6	0.452	0.0214033	7.58	137.9	62.1
A0A0A0MR39	Myelin expression factor 2 OS=Homo sapiens OX=9606 GN=MYEF2 PE=1 SV=1	MYEF2	13	7	11	7	64.1	0.41	0.0115808	0.55	162.7	37.3
P13646	Keratin, type I cytoskeletal 13 OS=Homo sapiens OX=9606 GN=KRT13 PE=1 SV=4	KRT13	14	5	10	2	49.6
Q7L576	Cytoplasmic FMR1-interacting protein 1 OS=Homo sapiens OX=9606 GN=CYFIP1 PE=1 SV=1	CYFIP1	6	7	10	1	145.1
Q8NEY8-3	Isoform 3 of Periphilin-1 OS=Homo sapiens OX=9606 GN=PPHLN1	PPHLN1	15	5	10	1	49.6
Q08945	FACT complex subunit SSRP1 OS=Homo sapiens OX=9606 GN=SSRP1 PE=1 SV=1	SSRP1	6	4	10	4	81	3.014	0.443781	30.12	46.9	153.1
Q75N03	E3 ubiquitin-protein ligase Hakai OS=Homo sapiens OX=9606 GN=CBLL1 PE=1 SV=1	CBLL1	11	4	10	4	54.5	2.916	0.489618	21.99	97.8	102.2
Q96KR1	Zinc finger RNA-binding protein OS=Homo sapiens OX=9606 GN=ZFR PE=1 SV=2	ZFR	8	6	10	6	116.9	2.76	0.556604	28.76	48.8	151.2
P83731	60S ribosomal protein L24 OS=Homo sapiens OX=9606 GN=RPL24 PE=1 SV=1	RPL24	18	3	10	3	17.8	2.754	0.559096	17.27	69.5	130.5
P62899	60S ribosomal protein L31 OS=Homo sapiens OX=9606 GN=RPL31 PE=1 SV=1	RPL31	33	4	10	4	14.5	2.666	0.596312	0.99	54.5	145.5
Q9BYW2	Histone-lysine N-methyltransferase SETD2 OS=Homo sapiens OX=9606 GN=SETD2 PE=1 SV=3	SETD2	5	9	10	9	287.4	2.614	0.616953	4.15	68.8	131.2
F8W0Q9	Periphilin-1 OS=Homo sapiens OX=9606 GN=PPHLN1 PE=1 SV=1		18	6	10	2	44.7	2.217	0.783144	27.71	84.4	115.6
A0A024R4M0	40S ribosomal protein S9 OS=Homo sapiens OX=9606 GN=RPS9 PE=1 SV=1	RPS9	20	5	10	5	22.6	1.966	0.886531	21.41	56.6	143.4
A0A087WYT3	Prostaglandin E synthase 3 OS=Homo sapiens OX=9606 GN=PTGES3 PE=1 SV=1	PTGES3	29	4	10	4	19.1	1.848	0.914418	1.36	53.9	146.1
P83916	Chromobox protein homolog 1 OS=Homo sapiens OX=9606 GN=CBX1 PE=1 SV=1	CBX1	28	5	10	4	21.4	1.551	0.950082	15.65	93.4	106.6
Q9UPP1	Histone lysine demethylase PHF8 OS=Homo sapiens OX=9606 GN=PHF8 PE=1 SV=3	PHF8	7	6	10	5	117.8	1.464	0.921849	7.64	95.3	104.7
O14602	Eukaryotic translation initiation factor 1A, Y-chromosomal OS=Homo sapiens OX=9606 GN=EIF1AY PE=1 SV=4	EIF1AY	23	3	10	3	16.4	1.333	0.868256	2.4	84	116
Q6P6C2-1	Isoform 1 of RNA demethylase ALKBH5 OS=Homo sapiens OX=9606 GN=ALKBH5	ALKBH5	19	6	10	6	52.2	1.321	0.860943	0	161.9	38.1
Q9P013	Spliceosome-associated protein CWC15 homolog OS=Homo sapiens OX=9606 GN=CWC15 PE=1 SV=2	CWC15	24	4	10	4	26.6	1.216	0.796	41.02	102.6	97.4
P39019	40S ribosomal protein S19 OS=Homo sapiens OX=9606 GN=RPS19 PE=1 SV=2	RPS19	27	4	10	4	16.1	1.196	0.783144	47.54	91.5	108.5
F8WAL6	Abl interactor 2 OS=Homo sapiens OX=9606 GN=ABI2 PE=1 SV=2	ABI2	15	6	10	5	55.6	1.18	0.768235	17.74	103.2	96.8
Q12888-2	Isoform 2 of TP53-binding protein 1 OS=Homo sapiens OX=9606 GN=TP53BP1	TP53BP1	6	7	10	7	214	1.067	0.661903	6.44	100.1	99.9
Q9Y5S2	Serine/threonine-protein kinase MRCK beta OS=Homo sapiens OX=9606 GN=CDC42BPB PE=1 SV=2	CDC42BPB	6	7	10	7	194.2	0.886	0.444812	20.07	128.5	71.5
Q5SW79	Centrosomal protein of 170 kDa OS=Homo sapiens OX=9606 GN=CEP170 PE=1 SV=1	CEP170	6	6	10	6	175.2	0.806	0.326842	30.1	151.2	48.8
P36873-2	Isoform Gamma-2 of Serine/threonine-protein phosphatase PP1-gamma catalytic subunit OS=Homo sapiens OX=9606 GN=PPP1CC	PPP1CC	14	5	10	1	38.5	0.671	0.168686	0	119.7	80.3
P78364	Polyhomeotic-like protein 1 OS=Homo sapiens OX=9606 GN=PHC1 PE=1 SV=3	PHC1	16	7	10	7	105.5	0.63	0.128569	0	175.9	24.1
P20962	Parathymosin OS=Homo sapiens OX=9606 GN=PTMS PE=1 SV=2	PTMS	23	3	10	3	11.5	0.347	0.00367666	0	154	46
P10636-5	Isoform Tau-C of Microtubule-associated protein tau OS=Homo sapiens OX=9606 GN=MAPT	MAPT	13	4	10	4	42.6	0.343	0.00336606	0	152.9	47.1
E9PGC8	Microtubule-associated protein 1A OS=Homo sapiens OX=9606 GN=MAP1A PE=1 SV=1	MAP1A	3	5	10	3	331.1	0.01	3.42419e-17		200
Q9NZM4	BRD4-interacting chromatin-remodeling complex-associated protein OS=Homo sapiens OX=9606 GN=BICRA PE=1 SV=2	GLTSCR1; BICRA	8	6	10	6	158.4	0.01	3.42419e-17		200
P17096-2	Isoform HMG-Y of High mobility group protein HMG-I/HMG-Y OS=Homo sapiens OX=9606 GN=HMGA1	HMGA1	14	2	10	1	10.7	0.01	3.42419e-17		200
O95487-3	Isoform 3 of Protein transport protein Sec24B OS=Homo sapiens OX=9606 GN=SEC24B	SEC24B	3	2	9	2	140.3				140.3	59.7
Q8WVC0	RNA polymerase-associated protein LEO1 OS=Homo sapiens OX=9606 GN=LEO1 PE=1 SV=1	LEO1	5	3	9	3	75.4	3.47	0.279066	14.36	38.4	161.6
Q8WUB8	PHD finger protein 10 OS=Homo sapiens OX=9606 GN=PHF10 PE=1 SV=3	PHF10	11	4	9	4	56	3.392	0.303408	22.56	42.3	157.7
H0Y9X1	Translation machinery-associated protein 16 (Fragment) OS=Homo sapiens OX=9606 GN=TMA16 PE=1 SV=1		19	4	9	4	27.7	3.386	0.304702	34.94	47.9	152.1
P62306	Small nuclear ribonucleoprotein F OS=Homo sapiens OX=9606 GN=SNRPF PE=1 SV=1	SNRPF	31	3	9	3	9.7	2.377	0.711424	39.65	53.6	146.4
A0A087WXF8	Nucleolar protein of 40 kDa OS=Homo sapiens OX=9606 GN=ZCCHC17 PE=1 SV=1	ZCCHC17	21	5	9	5	29.6	2.303	0.749198	49.21	78.4	121.6
O95248-4	Isoform 4 of Myotubularin-related protein 5 OS=Homo sapiens OX=9606 GN=SBF1		6	7	9	7	211	2.056	0.849094	0	154.5	45.5
Q7Z3K3	Pogo transposable element with ZNF domain OS=Homo sapiens OX=9606 GN=POGZ PE=1 SV=2	POGZ	7	7	9	7	155.2	2.05	0.851827	0	116.1	83.9
Q7RTV0	PHD finger-like domain-containing protein 5A OS=Homo sapiens OX=9606 GN=PHF5A PE=1 SV=1	PHF5A	35	4	9	4	12.4	1.974	0.882818	1.2	62.3	137.7
Q9NP66	High mobility group protein 20A OS=Homo sapiens OX=9606 GN=HMG20A PE=1 SV=1	HMG20A	20	4	9	4	40.1	1.896	0.907456	15.04	106.1	93.9
Q13367-4	Isoform 4 of AP-3 complex subunit beta-2 OS=Homo sapiens OX=9606 GN=AP3B2	AP3B2	7	5	9	4	121.1	1.879	0.907456	2.85	106	94
P62266	40S ribosomal protein S23 OS=Homo sapiens OX=9606 GN=RPS23 PE=1 SV=3	RPS23	15	2	9	2	15.8	1.814	0.924793	1.72	70.8	129.2
Q8IXM2-2	Isoform 2 of Chromatin complexes subunit BAP18 OS=Homo sapiens OX=9606 GN=BAP18	C17orf49	59	5	9	5	13.9	1.804	0.926835	1.27	92.9	107.1
Q9NX24	H/ACA ribonucleoprotein complex subunit 2 OS=Homo sapiens OX=9606 GN=NHP2 PE=1 SV=1	NHP2	38	5	9	5	17.2	1.759	0.936565	11.88	62.5	137.5
P62269	40S ribosomal protein S18 OS=Homo sapiens OX=9606 GN=RPS18 PE=1 SV=3	RPS18	26	4	9	4	17.7	1.595	0.975763	12.82	85.3	114.7
Q8WUA2	Peptidyl-prolyl cis-trans isomerase-like 4 OS=Homo sapiens OX=9606 GN=PPIL4 PE=1 SV=1	PPIL4	16	5	9	5	57.2	1.583	0.9684	6.41	78	122
P62913	60S ribosomal protein L11 OS=Homo sapiens OX=9606 GN=RPL11 PE=1 SV=2	RPL11	17	3	9	3	20.2	1.492	0.927927	8.63	80.4	119.6
O75177	Calcium-responsive transactivator OS=Homo sapiens OX=9606 GN=SS18L1 PE=1 SV=2	SS18L1	10	2	9	2	43	1.45	0.917697	40.6	74.6	125.4
O14773	Tripeptidyl-peptidase 1 OS=Homo sapiens OX=9606 GN=TPP1 PE=1 SV=2	TPP1	11	4	9	4	61.2	1.363	0.889321	0	40.7	159.3
Q13330	Metastasis-associated protein MTA1 OS=Homo sapiens OX=9606 GN=MTA1 PE=1 SV=2	MTA1	11	6	9	6	80.7	1.297	0.848658	47.62	97.2	102.8
O94913	Pre-mRNA cleavage complex 2 protein Pcf11 OS=Homo sapiens OX=9606 GN=PCF11 PE=1 SV=3	PCF11	6	6	9	6	172.9	1.291	0.845895	23.42	97.9	102.1
Q9NRY2	SOSS complex subunit C OS=Homo sapiens OX=9606 GN=INIP PE=1 SV=1	INIP	23	2	9	2	11.4	1.288	0.843404	0	108.8	91.2
Q15648	Mediator of RNA polymerase II transcription subunit 1 OS=Homo sapiens OX=9606 GN=MED1 PE=1 SV=4	MED1	6	6	9	6	168.4	1.273	0.829449	11.08	121.2	78.8
B7ZLQ5	Probable global transcription activator SNF2L1 OS=Homo sapiens OX=9606 GN=SMARCA1 PE=1 SV=1	SMARCA1	5	6	9	3	124.2	1.202	0.783144	0	100.9	99.1
P18621-3	Isoform 3 of 60S ribosomal protein L17 OS=Homo sapiens OX=9606 GN=RPL17	RPL17-C18ORF32; RPL17	19	5	9	5	26.4	1.164	0.755976	30.18	92.2	107.8
Q14684	Ribosomal RNA processing protein 1 homolog B OS=Homo sapiens OX=9606 GN=RRP1B PE=1 SV=3	RRP1B	15	6	9	6	84.4	1.135	0.726989	0	144.4	55.6
P08708	40S ribosomal protein S17 OS=Homo sapiens OX=9606 GN=RPS17 PE=1 SV=2	RPS17; RPS17L	43	4	9	4	15.5	1.072	0.66734	24.2	96.3	103.7
Q9BUL5	PHD finger protein 23 OS=Homo sapiens OX=9606 GN=PHF23 PE=1 SV=1	PHF23	17	4	9	4	43.8	0.705	0.204373	1.65	111.2	88.8
P23246	Splicing factor, proline- and glutamine-rich OS=Homo sapiens OX=9606 GN=SFPQ PE=1 SV=2	SFPQ	8	5	9	4	76.1	0.678	0.175451	20.77	119.6	80.4
Q8IX12	Cell division cycle and apoptosis regulator protein 1 OS=Homo sapiens OX=9606 GN=CCAR1 PE=1 SV=2	CCAR1	5	5	9	5	132.7	0.528	0.0524226	0	171.8	28.2
Q01484	Ankyrin-2 OS=Homo sapiens OX=9606 GN=ANK2 PE=1 SV=4	ANK2	3	9	9	9	433.4	0.01	3.42419e-17		200
O14617-5	Isoform 5 of AP-3 complex subunit delta-1 OS=Homo sapiens OX=9606 GN=AP3D1	AP3D1	6	6	9	6	136.6	0.01	3.42419e-17		200
M0R1C7	Protein KASH5 (Fragment) OS=Homo sapiens OX=9606 GN=CCDC155 PE=1 SV=1		6	1	8	1	20.4
Q9UMS4	Pre-mRNA-processing factor 19 OS=Homo sapiens OX=9606 GN=PRPF19 PE=1 SV=1	PRPF19	14	4	8	4	55.1				116.1	83.9
Q9Y3T9	Nucleolar complex protein 2 homolog OS=Homo sapiens OX=9606 GN=NOC2L PE=1 SV=4	NOC2L	4	3	8	3	84.9	3.609	0.245279	57.88	39.3	160.7
Q6UXN9	WD repeat-containing protein 82 OS=Homo sapiens OX=9606 GN=WDR82 PE=1 SV=1	WDR82	15	4	8	4	35.1	3.226	0.356818	73.25	45	155
P62244	40S ribosomal protein S15a OS=Homo sapiens OX=9606 GN=RPS15A PE=1 SV=2	RPS15A	14	2	8	2	14.8	2.903	0.494528	0	95.1	104.9
Q5BKZ1	DBIRD complex subunit ZNF326 OS=Homo sapiens OX=9606 GN=ZNF326 PE=1 SV=2	ZNF326	10	5	8	5	65.6	2.765	0.553948	7.84	52.6	147.4
Q9Y4C8	Probable RNA-binding protein 19 OS=Homo sapiens OX=9606 GN=RBM19 PE=1 SV=3	RBM19	10	7	8	7	107.3	2.51	0.658243	11.21	97.6	102.4
P38919	Eukaryotic initiation factor 4A-III OS=Homo sapiens OX=9606 GN=EIF4A3 PE=1 SV=4	EIF4A3	11	5	8	4	46.8	2.233	0.781946	13.04	49.2	150.8
Q03164-3	Isoform 3 of Histone-lysine N-methyltransferase 2A OS=Homo sapiens OX=9606 GN=KMT2A	KMT2A; MLL	2	6	8	6	431.8	2.115	0.821539	7.48	66.5	133.5
P62304	Small nuclear ribonucleoprotein E OS=Homo sapiens OX=9606 GN=SNRPE PE=1 SV=1	SNRPE	29	3	8	3	10.8	2.047	0.853349	0	39.9	160.1
Q9BRR8	G patch domain-containing protein 1 OS=Homo sapiens OX=9606 GN=GPATCH1 PE=1 SV=1	GPATCH1	8	5	8	5	103.3	1.928	0.900165	0	114.9	85.1
Q9BW71	HIRA-interacting protein 3 OS=Homo sapiens OX=9606 GN=HIRIP3 PE=1 SV=3	HIRIP3	13	5	8	5	61.9	1.832	0.920609	10.57	86.4	113.6
Q9P1Y6	PHD and RING finger domain-containing protein 1 OS=Homo sapiens OX=9606 GN=PHRF1 PE=1 SV=3	PHRF1	4	5	8	5	178.6	1.828	0.920609	35	56	144
J3KR72	Transcription initiation factor TFIID subunit 6 OS=Homo sapiens OX=9606 GN=TAF6 PE=1 SV=1		10	5	8	5	78.9	1.522	0.941033	0	137.3	62.7
Q7L7X3	Serine/threonine-protein kinase TAO1 OS=Homo sapiens OX=9606 GN=TAOK1 PE=1 SV=1	TAOK1	7	6	8	5	116	1.5	0.930316	24.6	100.6	99.4
P17812	CTP synthase 1 OS=Homo sapiens OX=9606 GN=CTPS1 PE=1 SV=2	CTPS1	15	6	8	6	66.6	1.477	0.926835	3.83	94.4	105.6
P61129	Zinc finger CCCH domain-containing protein 6 OS=Homo sapiens OX=9606 GN=ZC3H6 PE=1 SV=2	ZC3H6	5	5	8	4	131.6	1.435	0.914418	0	98.3	101.7
Q9HCE3	Zinc finger protein 532 OS=Homo sapiens OX=9606 GN=ZNF532 PE=1 SV=2	ZNF532	5	4	8	4	141.6	1.393	0.906047	0	139.6	60.4
O60237-6	Isoform 6 of Protein phosphatase 1 regulatory subunit 12B OS=Homo sapiens OX=9606 GN=PPP1R12B		10	7	8	7	116.4	1.061	0.658243	0	99.4	100.6
O14737-2	Isoform 2 of Programmed cell death protein 5 OS=Homo sapiens OX=9606 GN=PDCD5	PDCD5	37	4	8	4	15	1.011	0.609366	31.95	114.1	85.9
O15347	High mobility group protein B3 OS=Homo sapiens OX=9606 GN=HMGB3 PE=1 SV=4	HMGB3	17	3	8	3	23	0.814	0.338423	10.52	120.9	79.1
P11274	Breakpoint cluster region protein OS=Homo sapiens OX=9606 GN=BCR PE=1 SV=2	BCR	7	6	8	6	142.7	0.706	0.204952	0	141.9	58.1
Q9NZI8	Insulin-like growth factor 2 mRNA-binding protein 1 OS=Homo sapiens OX=9606 GN=IGF2BP1 PE=1 SV=2	IGF2BP1	17	7	8	6	63.4	0.645	0.142372	7.91	157.8	42.2
P05204	Non-histone chromosomal protein HMG-17 OS=Homo sapiens OX=9606 GN=HMGN2 PE=1 SV=3	HMGN2	42	3	8	3	9.4	0.545	0.0621333	0	130.8	69.2
P35251	Replication factor C subunit 1 OS=Homo sapiens OX=9606 GN=RFC1 PE=1 SV=4	RFC1	5	4	8	4	128.2	0.01	3.42419e-17		200
Q96PK6-5	Isoform 5 of RNA-binding protein 14 OS=Homo sapiens OX=9606 GN=RBM14	RBM14-RBM4; RBM14	17	3	8	1	37	0.01	3.42419e-17		200
P07196	Neurofilament light polypeptide OS=Homo sapiens OX=9606 GN=NEFL PE=1 SV=3	NEFL	8	4	8	3	61.5	0.01	3.42419e-17		200
O75037	Kinesin-like protein KIF21B OS=Homo sapiens OX=9606 GN=KIF21B PE=1 SV=2	KIF21B	4	5	8	4	182.5	0.01	3.42419e-17		200
Q3L8U1	Chromodomain-helicase-DNA-binding protein 9 OS=Homo sapiens OX=9606 GN=CHD9 PE=1 SV=2	CHD9	2	6	7	1	325.8
O60293	Zinc finger C3H1 domain-containing protein OS=Homo sapiens OX=9606 GN=ZFC3H1 PE=1 SV=3	ZFC3H1	3	4	7	4	226.2				74.3	125.7
Q8IY81	pre-rRNA processing protein FTSJ3 OS=Homo sapiens OX=9606 GN=FTSJ3 PE=1 SV=2	FTSJ3	8	5	7	5	96.5	3.26	0.34477	58.99	61.2	138.8
Q5TGY3	AT-hook DNA-binding motif-containing protein 1 OS=Homo sapiens OX=9606 GN=AHDC1 PE=1 SV=1	AHDC1	6	6	7	6	168.2	3.149	0.386291	30.32	65.8	134.2
O96028	Histone-lysine N-methyltransferase NSD2 OS=Homo sapiens OX=9606 GN=NSD2 PE=1 SV=1	WHSC1; NSD2	4	4	7	4	152.2	2.911	0.491214	0	105.3	94.7
Q9UK61	Protein TASOR OS=Homo sapiens OX=9606 GN=FAM208A PE=1 SV=3	FAM208A	2	3	7	3	188.9	2.894	0.49749	5.95	50.7	149.3
Q9NX05	Constitutive coactivator of PPAR-gamma-like protein 2 OS=Homo sapiens OX=9606 GN=FAM120C PE=1 SV=3	FAM120C	5	4	7	4	120.5	2.865	0.509572	0	68.9	131.1
P27635	60S ribosomal protein L10 OS=Homo sapiens OX=9606 GN=RPL10 PE=1 SV=4	RPL10	16	3	7	3	24.6	2.751	0.559613	9.34	53.3	146.7
Q9BZE4	Nucleolar GTP-binding protein 1 OS=Homo sapiens OX=9606 GN=GTPBP4 PE=1 SV=3	GTPBP4	9	5	7	5	73.9	2.486	0.667863	4.22	54	146
Q9BU76	Multiple myeloma tumor-associated protein 2 OS=Homo sapiens OX=9606 GN=MMTAG2 PE=1 SV=1	C1orf35	16	3	7	3	29.4	2.434	0.685401	25.28	60.8	139.2
Q8N3X1-2	Isoform 2 of Formin-binding protein 4 OS=Homo sapiens OX=9606 GN=FNBP4	FNBP4	14	7	7	7	110.4	2.285	0.758977	0	97.4	102.6
P42285	Exosome RNA helicase MTR4 OS=Homo sapiens OX=9606 GN=MTREX PE=1 SV=3	SKIV2L2	5	5	7	5	117.7	2.066	0.845895	30.73	67.9	132.1
Q9Y2E4	Disco-interacting protein 2 homolog C OS=Homo sapiens OX=9606 GN=DIP2C PE=1 SV=2	DIP2C	2	3	7	3	170.7	2.041	0.854252	5.22	82.2	117.8
Q86WG5	Myotubularin-related protein 13 OS=Homo sapiens OX=9606 GN=SBF2 PE=1 SV=1	SBF2	3	4	7	4	208.3	1.884	0.907456	9.06	63.8	136.2
Q9HBM6	Transcription initiation factor TFIID subunit 9B OS=Homo sapiens OX=9606 GN=TAF9B PE=1 SV=1	TAF9B	35	6	7	6	27.6	1.712	0.951774	0	71.4	128.6
P05455	Lupus La protein OS=Homo sapiens OX=9606 GN=SSB PE=1 SV=2	SSB	13	5	7	5	46.8	1.583	0.9684	11.85	111.5	88.5
O75909-4	Isoform 4 of Cyclin-K OS=Homo sapiens OX=9606 GN=CCNK	CCNK	12	5	7	5	66.1	1.531	0.944468	46.75	80.3	119.7
J3KNX4	PWWP domain-containing protein MUM1 OS=Homo sapiens OX=9606 GN=MUM1 PE=1 SV=1	MUM1	12	4	7	4	78.7	1.472	0.924793	0	110.6	89.4
Q9UBQ5	Eukaryotic translation initiation factor 3 subunit K OS=Homo sapiens OX=9606 GN=EIF3K PE=1 SV=1	EIF3K	19	3	7	3	25	1.294	0.846751	0	133.4	66.6
Q96LB3	Intraflagellar transport protein 74 homolog OS=Homo sapiens OX=9606 GN=IFT74 PE=1 SV=1	IFT74	9	5	7	5	69.2	1.287	0.843404	14.35	93.1	106.9
Q66K74	Microtubule-associated protein 1S OS=Homo sapiens OX=9606 GN=MAP1S PE=1 SV=2	MAP1S	5	4	7	4	112.1	0.844	0.381712	14.87	108	92
Q92618	Zinc finger protein 516 OS=Homo sapiens OX=9606 GN=ZNF516 PE=1 SV=1	ZNF516	9	6	7	6	124.2	0.81	0.333758	8.54	134.8	65.2
Q96BD5-3	Isoform 3 of PHD finger protein 21A OS=Homo sapiens OX=9606 GN=PHF21A	PHF21A	9	4	7	4	74.9	0.749	0.257184	29.93	113.8	86.2
P60866-2	Isoform 2 of 40S ribosomal protein S20 OS=Homo sapiens OX=9606 GN=RPS20	RPS20	19	3	7	3	16	0.704	0.20348	4.72	131	69
Q8N556-2	Isoform 2 of Actin filament-associated protein 1 OS=Homo sapiens OX=9606 GN=AFAP1	AFAP1	7	5	7	5	89.7	0.701	0.200117	4.37	148.8	51.2
Q7RTP6	[F-actin]-monooxygenase MICAL3 OS=Homo sapiens OX=9606 GN=MICAL3 PE=1 SV=2	MICAL3	4	6	7	6	224.2	0.52	0.0485117	0	165.8	34.2
H7C2N1	Prothymosin alpha (Fragment) OS=Homo sapiens OX=9606 GN=PTMA PE=1 SV=1		9	2	7	2	15.8	0.456	0.02232	0	141.8	58.2
P55010	Eukaryotic translation initiation factor 5 OS=Homo sapiens OX=9606 GN=EIF5 PE=1 SV=2	EIF5	14	5	7	5	49.2	0.354	0.00419865	2	165.6	34.4
P19013	Keratin, type II cytoskeletal 4 OS=Homo sapiens OX=9606 GN=KRT4 PE=1 SV=4	KRT4	7	4	7	1	57.3	0.01	3.42419e-17		200
Q86Y46	Keratin, type II cytoskeletal 73 OS=Homo sapiens OX=9606 GN=KRT73 PE=1 SV=1	KRT73	7	4	7	1	58.9	0.01	3.42419e-17		200
A0A0G2JIW1	Heat shock 70 kDa protein 1B OS=Homo sapiens OX=9606 GN=HSPA1B PE=1 SV=1		6	3	6	1	70.1
P84098	60S ribosomal protein L19 OS=Homo sapiens OX=9606 GN=RPL19 PE=1 SV=1	RPL19	13	2	6	2	23.5				30.1	169.9
Q7L2E3-2	Isoform 2 of Putative ATP-dependent RNA helicase DHX30 OS=Homo sapiens OX=9606 GN=DHX30	DHX30	6	5	6	5	136				51.1	148.9
E7EMB3	Calmodulin-2 OS=Homo sapiens OX=9606 GN=CALM2 PE=1 SV=1		20	2	6	2	21.7	5.65	0.0275737	0	35.6	164.4
Q9BPW8	Protein NipSnap homolog 1 OS=Homo sapiens OX=9606 GN=NIPSNAP1 PE=1 SV=1	NIPSNAP1	11	3	6	3	33.3	2.793	0.540874	10.38	49.9	150.1
Q9NY12	H/ACA ribonucleoprotein complex subunit 1 OS=Homo sapiens OX=9606 GN=GAR1 PE=1 SV=1	GAR1	16	3	6	3	22.3	2.573	0.633797	0	19.5	180.5
P62829	60S ribosomal protein L23 OS=Homo sapiens OX=9606 GN=RPL23 PE=1 SV=1	RPL23	27	3	6	3	14.9	2.322	0.742564	13.67	66.7	133.3
O75494	Serine/arginine-rich splicing factor 10 OS=Homo sapiens OX=9606 GN=SRSF10 PE=1 SV=1	SRSF10; LOC100996657	5	1	6	1	31.3	2.318	0.742564	0	60.3	139.7
Q9H089	Large subunit GTPase 1 homolog OS=Homo sapiens OX=9606 GN=LSG1 PE=1 SV=2	LSG1	6	4	6	4	75.2	2.228	0.783144	67.01	55.3	144.7
P08579	U2 small nuclear ribonucleoprotein B'' OS=Homo sapiens OX=9606 GN=SNRPB2 PE=1 SV=1	SNRPB2	8	2	6	1	25.5	2.204	0.79727	0	62.4	137.6
P18615-3	Isoform 2 of Negative elongation factor E OS=Homo sapiens OX=9606 GN=NELFE	NELFE; RDBP	21	5	6	5	43.9	2.116	0.821539	0	126.1	73.9
Q09161	Nuclear cap-binding protein subunit 1 OS=Homo sapiens OX=9606 GN=NCBP1 PE=1 SV=1	NCBP1	7	4	6	4	91.8	1.92	0.904484	23.46	56.1	143.9
P46776	60S ribosomal protein L27a OS=Homo sapiens OX=9606 GN=RPL27A PE=1 SV=2	RPL27A	16	2	6	2	16.6	1.832	0.920609	3.81	69.7	130.3
Q9UPY6	Wiskott-Aldrich syndrome protein family member 3 OS=Homo sapiens OX=9606 GN=WASF3 PE=1 SV=2	WASF3	6	2	6	2	55.3	1.637	0.998396	0	61	139
E7ERS3	Zinc finger CCCH domain-containing protein 18 OS=Homo sapiens OX=9606 GN=ZC3H18 PE=1 SV=1	ZC3H18	7	5	6	5	108.9	1.621	0.995277	18.27	78.8	121.2
Q8TAT2	Fibroblast growth factor-binding protein 3 OS=Homo sapiens OX=9606 GN=FGFBP3 PE=1 SV=1	FGFBP3	9	2	6	2	27.6	1.569	0.960016	14.98	81.7	118.3
Q92572	AP-3 complex subunit sigma-1 OS=Homo sapiens OX=9606 GN=AP3S1 PE=1 SV=1	AP3S1	18	3	6	3	21.7	1.559	0.952178	11.35	95.9	104.1
Q03701	CCAAT/enhancer-binding protein zeta OS=Homo sapiens OX=9606 GN=CEBPZ PE=1 SV=3	CEBPZ	4	3	6	3	120.9	1.528	0.944468	0	47.9	152.1
Q01658	Protein Dr1 OS=Homo sapiens OX=9606 GN=DR1 PE=1 SV=1	DR1	16	3	6	3	19.4	1.515	0.935762	56.92	100.7	99.3
Q96IZ7	Serine/Arginine-related protein 53 OS=Homo sapiens OX=9606 GN=RSRC1 PE=1 SV=1	RSRC1	12	3	6	3	38.7	1.435	0.914418	24.33	100.6	99.4
P50750-2	Isoform 2 of Cyclin-dependent kinase 9 OS=Homo sapiens OX=9606 GN=CDK9	CDK9	7	3	6	2	53.3	1.328	0.863855	0	138.1	61.9
Q12962	Transcription initiation factor TFIID subunit 10 OS=Homo sapiens OX=9606 GN=TAF10 PE=1 SV=1	TAF10	15	2	6	2	21.7	1.197	0.783144	3.99	91	109
Q9UEE9	Craniofacial development protein 1 OS=Homo sapiens OX=9606 GN=CFDP1 PE=1 SV=1	CFDP1	15	3	6	3	33.6	1.188	0.77563	1.53	91.5	108.5
Q01538-2	Isoform 2 of Myelin transcription factor 1 OS=Homo sapiens OX=9606 GN=MYT1	MYT1	6	5	6	5	125	1.115	0.705244	0	143.3	56.7
A0A1W2PQS6	RPS10-NUDT3 readthrough OS=Homo sapiens OX=9606 GN=RPS10-NUDT3 PE=4 SV=1	RPS10-NUDT3	7	2	6	2	33.1	1.027	0.624401	0	104.3	95.7
Q9BZ95	Histone-lysine N-methyltransferase NSD3 OS=Homo sapiens OX=9606 GN=NSD3 PE=1 SV=1	WHSC1L1; NSD3	5	5	6	5	161.5	1.023	0.619048	0	163.8	36.2
Q15911	Zinc finger homeobox protein 3 OS=Homo sapiens OX=9606 GN=ZFHX3 PE=1 SV=2	ZFHX3	3	6	6	5	404.2	0.9	0.467547	0	164	36
O00479	High mobility group nucleosome-binding domain-containing protein 4 OS=Homo sapiens OX=9606 GN=HMGN4 PE=1 SV=3	HMGN4	36	2	6	2	9.5	0.881	0.439166	0	106.3	93.7
Q9ULL5-3	Isoform 3 of Proline-rich protein 12 OS=Homo sapiens OX=9606 GN=PRR12	PRR12	4	4	6	4	210.9	0.01	3.42419e-17		200
A0A0A0MRX1	ELAV-like protein OS=Homo sapiens OX=9606 GN=ELAVL2 PE=1 SV=1	ELAVL2	9	4	6	2	42.6	0.01	3.42419e-17		200
P11171	Protein 4.1 OS=Homo sapiens OX=9606 GN=EPB41 PE=1 SV=4	EPB41	13	5	6	5	97	0.01	3.42419e-17		200
Q6P2E9	Enhancer of mRNA-decapping protein 4 OS=Homo sapiens OX=9606 GN=EDC4 PE=1 SV=1	EDC4	7	6	6	6	151.6	0.01	3.42419e-17		200
P02768	Serum albumin OS=Homo sapiens OX=9606 GN=ALB PE=1 SV=2	ALB	4	2	6	2	69.3	0.01	3.42419e-17		200
Q8N4C8	Misshapen-like kinase 1 OS=Homo sapiens OX=9606 GN=MINK1 PE=1 SV=2	MINK1	4	5	6	3	149.7	0.01	3.42419e-17		200
Q9UFC0	Leucine-rich repeat and WD repeat-containing protein 1 OS=Homo sapiens OX=9606 GN=LRWD1 PE=1 SV=2	LRWD1	12	4	6	4	70.8	0.01	3.42419e-17		200
Q9UL54-2	Isoform 2 of Serine/threonine-protein kinase TAO2 OS=Homo sapiens OX=9606 GN=TAOK2	TAOK2	9	5	5	4	119.2				42.6	157.4
O60716	Catenin delta-1 OS=Homo sapiens OX=9606 GN=CTNND1 PE=1 SV=1	CTNND1	6	4	5	4	108.1				80.1	119.9
P42766	60S ribosomal protein L35 OS=Homo sapiens OX=9606 GN=RPL35 PE=1 SV=2	RPL35	19	2	5	2	14.5	3.548	0.260483	0	36.1	163.9
Q8TAD8	Smad nuclear-interacting protein 1 OS=Homo sapiens OX=9606 GN=SNIP1 PE=1 SV=1	SNIP1	12	4	5	4	45.8	3.391	0.303572	50.61	45.5	154.5
Q9Y3B9	RRP15-like protein OS=Homo sapiens OX=9606 GN=RRP15 PE=1 SV=2	RRP15	7	2	5	2	31.5	3.331	0.321006	9.95	45.5	154.5
Q9H8G2	Caspase activity and apoptosis inhibitor 1 OS=Homo sapiens OX=9606 GN=CAAP1 PE=1 SV=2	CAAP1	9	2	5	2	38.3	3.076	0.418307	76.84	45.8	154.2
O43159	Ribosomal RNA-processing protein 8 OS=Homo sapiens OX=9606 GN=RRP8 PE=1 SV=2	RRP8	8	3	5	3	50.7	2.971	0.464416	0	91	109
Q9UGU5	HMG domain-containing protein 4 OS=Homo sapiens OX=9606 GN=HMGXB4 PE=1 SV=2	HMGXB4	11	4	5	4	65.7	2.739	0.565378	0	82.1	117.9
P61244	Protein max OS=Homo sapiens OX=9606 GN=MAX PE=1 SV=1	MAX	26	3	5	3	18.3	2.465	0.670585	16.76	28.1	171.9
J3KQN4	60S ribosomal protein L36a OS=Homo sapiens OX=9606 GN=RPL36A PE=1 SV=1	RPL36A	22	3	5	3	16.4	2.44	0.682017	0	33.2	166.8
P62995	Transformer-2 protein homolog beta OS=Homo sapiens OX=9606 GN=TRA2B PE=1 SV=1	TRA2B	13	4	5	3	33.6	2.325	0.741435	10.39	57.9	142.1
P61313	60S ribosomal protein L15 OS=Homo sapiens OX=9606 GN=RPL15 PE=1 SV=2	RPL15	15	3	5	3	24.1	2.311	0.745918	10.53	60.5	139.5
O95251	Histone acetyltransferase KAT7 OS=Homo sapiens OX=9606 GN=KAT7 PE=1 SV=1	KAT7	6	3	5	3	70.6	2.297	0.752651	0	22.7	177.3
Q9BTT0	Acidic leucine-rich nuclear phosphoprotein 32 family member E OS=Homo sapiens OX=9606 GN=ANP32E PE=1 SV=1	ANP32E	12	3	5	3	30.7	2.186	0.798614	196.05	97.9	102.1
Q9UKM9	RNA-binding protein Raly OS=Homo sapiens OX=9606 GN=RALY PE=1 SV=1	RALY	9	3	5	3	32.4	2.144	0.816432	20	65.1	134.9
Q01085-2	Isoform 2 of Nucleolysin TIAR OS=Homo sapiens OX=9606 GN=TIAL1	TIAL1	5	2	5	2	43.4	2.035	0.854252	13.03	64.6	135.4
Q9Y2A7-2	Isoform 2 of Nck-associated protein 1 OS=Homo sapiens OX=9606 GN=NCKAP1	NCKAP1	3	3	5	3	129.4	1.981	0.879749	14.56	13.7	186.3
M0QYS1	60S ribosomal protein L13a (Fragment) OS=Homo sapiens OX=9606 GN=RPL13A PE=1 SV=2		7	2	5	2	24.2	1.97	0.88409	0	70.6	129.4
F5H7W8	Chromosome 12 open reading frame 43, isoform CRA_a OS=Homo sapiens OX=9606 GN=C12orf43 PE=1 SV=2	C12orf43	10	2	5	2	31.7	1.951	0.889321	8.53	68.3	131.7
Q8WTT2	Nucleolar complex protein 3 homolog OS=Homo sapiens OX=9606 GN=NOC3L PE=1 SV=1	NOC3L	5	3	5	3	92.5	1.944	0.893074	32.45	65.2	134.8
P68104	Elongation factor 1-alpha 1 OS=Homo sapiens OX=9606 GN=EEF1A1 PE=1 SV=1	EEF1A1	12	4	5	4	50.1	1.928	0.900165	16.1	64.1	135.9
M0QXZ5	Zinc finger protein 428 (Fragment) OS=Homo sapiens OX=9606 GN=ZNF428 PE=1 SV=1		21	3	5	3	23.6	1.868	0.911858	0	144.5	55.5
Q8N568-3	Isoform 3 of Serine/threonine-protein kinase DCLK2 OS=Homo sapiens OX=9606 GN=DCLK2	DCLK2	7	4	5	3	85.3	1.795	0.926835	15.24	71.1	128.9
A0A1B0GV45	Unconventional myosin-XVIIIa (Fragment) OS=Homo sapiens OX=9606 GN=MYO18A PE=1 SV=1		7	2	5	2	49.7	1.645	0.99573	33.5	75.3	124.7
Q14241	Elongin-A OS=Homo sapiens OX=9606 GN=ELOA PE=1 SV=2	TCEB3; ELOA	7	4	5	4	89.9	1.629	0.998396	0	115.3	84.7
A0A1B0GV02	Zinc finger E-box-binding homeobox 2 OS=Homo sapiens OX=9606 GN=ZEB2 PE=1 SV=1		4	3	5	3	139.1	1.495	0.928934	0	115.1	84.9
Q9UII2	ATPase inhibitor, mitochondrial OS=Homo sapiens OX=9606 GN=ATPIF1 PE=1 SV=1	ATPIF1	8	1	5	1	12.2	1.339	0.875225	0	85.5	114.5
Q9HBZ2	Aryl hydrocarbon receptor nuclear translocator 2 OS=Homo sapiens OX=9606 GN=ARNT2 PE=1 SV=2	ARNT2	7	3	5	3	78.6	1.173	0.762842	0	160.1	39.9
Q9Y6E2	Basic leucine zipper and W2 domain-containing protein 2 OS=Homo sapiens OX=9606 GN=BZW2 PE=1 SV=1	BZW2	8	3	5	2	48.1	1.046	0.641522	0	131.2	68.8
Q9Y4I1-3	Isoform 3 of Unconventional myosin-Va OS=Homo sapiens OX=9606 GN=MYO5A	MYO5A	2	3	5	3	218.5	0.994	0.590232	0	139	61
Q99583	Max-binding protein MNT OS=Homo sapiens OX=9606 GN=MNT PE=1 SV=1	MNT	8	3	5	3	62.3	0.977	0.569369	0	156.5	43.5
P13010	X-ray repair cross-complementing protein 5 OS=Homo sapiens OX=9606 GN=XRCC5 PE=1 SV=3	XRCC5	4	4	5	4	82.7	0.955	0.541169	14.63	117	83
Q4KMP7	TBC1 domain family member 10B OS=Homo sapiens OX=9606 GN=TBC1D10B PE=1 SV=3	TBC1D10B	8	3	5	3	87.1	0.8	0.32022	22.46	96	104
Q9NSC2	Sal-like protein 1 OS=Homo sapiens OX=9606 GN=SALL1 PE=1 SV=2	SALL1	3	3	5	3	140.3	0.632	0.130751	0	46.7	153.3
Q5T5U3	Rho GTPase-activating protein 21 OS=Homo sapiens OX=9606 GN=ARHGAP21 PE=1 SV=1	ARHGAP21	3	4	5	4	217.2	0.01	3.42419e-17		200
A0A087WUZ3	Spectrin beta chain OS=Homo sapiens OX=9606 GN=SPTBN1 PE=1 SV=1		3	5	5	5	274.7	0.01	3.42419e-17		200
O43823	A-kinase anchor protein 8 OS=Homo sapiens OX=9606 GN=AKAP8 PE=1 SV=1	AKAP8	5	3	5	3	76.1	0.01	3.42419e-17		200
Q9UEG4	Zinc finger protein 629 OS=Homo sapiens OX=9606 GN=ZNF629 PE=1 SV=2	ZNF629	8	4	5	4	96.6	0.01	3.42419e-17		200
P35611-3	Isoform 3 of Alpha-adducin OS=Homo sapiens OX=9606 GN=ADD1	ADD1	5	3	5	2	84.3	0.01	3.42419e-17		200
Q9NZ56	Formin-2 OS=Homo sapiens OX=9606 GN=FMN2 PE=1 SV=4	FMN2	3	3	5	3	180	0.01	3.42419e-17		200
Q9NQC3	Reticulon-4 OS=Homo sapiens OX=9606 GN=RTN4 PE=1 SV=2	RTN4	4	4	5	4	129.9	0.01	3.42419e-17		200
Q5T7W0	Zinc finger protein 618 OS=Homo sapiens OX=9606 GN=ZNF618 PE=1 SV=1	ZNF618	5	3	5	3	104.9	0.01	3.42419e-17		200
Q13263	Transcription intermediary factor 1-beta OS=Homo sapiens OX=9606 GN=TRIM28 PE=1 SV=5	TRIM28	5	3	5	3	88.5	0.01	3.42419e-17		200
Q86US8	Telomerase-binding protein EST1A OS=Homo sapiens OX=9606 GN=SMG6 PE=1 SV=2	SMG6	3	4	5	4	160.4	0.01	3.42419e-17		200
E9PJQ6	Complex I assembly factor TMEM126B, mitochondrial OS=Homo sapiens OX=9606 GN=TMEM126B PE=1 SV=1		21	1	5	1	4.6	0.01	3.42419e-17		200
P39880-3	Isoform 3 of Homeobox protein cut-like 1 OS=Homo sapiens OX=9606 GN=CUX1	CUX1	4	4	5	4	165.6	0.01	3.42419e-17		200
Q14676	Mediator of DNA damage checkpoint protein 1 OS=Homo sapiens OX=9606 GN=MDC1 PE=1 SV=3	MDC1	6	4	5	4	226.5	0.01	3.42419e-17		200
P50502	Hsc70-interacting protein OS=Homo sapiens OX=9606 GN=ST13 PE=1 SV=2	ST13	11	4	5	4	41.3	0.01	3.42419e-17		200
P51858	Hepatoma-derived growth factor OS=Homo sapiens OX=9606 GN=HDGF PE=1 SV=1	HDGF	21	3	4	2	26.8
I1E4Y6	GRB10-interacting GYF protein 2 OS=Homo sapiens OX=9606 GN=GIGYF2 PE=1 SV=1		2	3	4	3	152.4				41.2	158.8
O00257	E3 SUMO-protein ligase CBX4 OS=Homo sapiens OX=9606 GN=CBX4 PE=1 SV=3	CBX4	5	2	4	2	61.3				77.6	122.4
O76021	Ribosomal L1 domain-containing protein 1 OS=Homo sapiens OX=9606 GN=RSL1D1 PE=1 SV=3	RSL1D1	13	4	4	4	54.9				109.1	90.9
Q8N8A6	ATP-dependent RNA helicase DDX51 OS=Homo sapiens OX=9606 GN=DDX51 PE=1 SV=3	DDX51	10	4	4	4	72.4				119.7	80.3
Q15233	Non-POU domain-containing octamer-binding protein OS=Homo sapiens OX=9606 GN=NONO PE=1 SV=4	NONO	6	3	4	2	54.2	100	3.42419e-17			200
Q9UN86	Ras GTPase-activating protein-binding protein 2 OS=Homo sapiens OX=9606 GN=G3BP2 PE=1 SV=2	G3BP2	8	3	4	3	54.1	64.642	3.92237e-14	0	16.7	183.3
Q13394	Putative nucleotidyltransferase MAB21L1 OS=Homo sapiens OX=9606 GN=MAB21L1 PE=1 SV=1	MAB21L1	11	3	4	3	40.9	8.089	0.00252422	0	28.8	171.2
E9PAV3	Nascent polypeptide-associated complex subunit alpha, muscle-specific form OS=Homo sapiens OX=9606 GN=NACA PE=1 SV=1	NACA	1	1	4	1	205.3	6.248	0.0149623	0	27.6	172.4
O43148-2	Isoform 2 of mRNA cap guanine-N7 methyltransferase OS=Homo sapiens OX=9606 GN=RNMT	RNMT	9	4	4	4	57.7	4.666	0.0796798	0	28.6	171.4
Q9H7Z3	Protein NRDE2 homolog OS=Homo sapiens OX=9606 GN=NRDE2 PE=1 SV=3	NRDE2	3	2	4	2	132.6	2.763	0.576588	0.42	53.1	146.9
O95696-2	Isoform 2 of Bromodomain-containing protein 1 OS=Homo sapiens OX=9606 GN=BRD1	BRD1; LOC90834	2	3	4	3	133.2	2.63	0.612199	30.41	78	122
Q4VC05	B-cell CLL/lymphoma 7 protein family member A OS=Homo sapiens OX=9606 GN=BCL7A PE=1 SV=1	BCL7A	20	3	4	2	22.8	2.621	0.616005	2.13	55.3	144.7
E9PLM6	Midkine OS=Homo sapiens OX=9606 GN=MDK PE=1 SV=1		17	2	4	2	16.9	2.556	0.638616	0	64.8	135.2
Q9H165	B-cell lymphoma/leukemia 11A OS=Homo sapiens OX=9606 GN=BCL11A PE=1 SV=2	BCL11A	8	3	4	3	91.1	2.485	0.667923	0	80.4	119.6
Q13371	Phosducin-like protein OS=Homo sapiens OX=9606 GN=PDCL PE=1 SV=3	PDCL	12	3	4	3	34.3	2.482	0.668884	43.13	64.8	135.2
Q13595	Transformer-2 protein homolog alpha OS=Homo sapiens OX=9606 GN=TRA2A PE=1 SV=1	TRA2A	8	2	4	1	32.7	2.302	0.749198	0	60.6	139.4
C9JCC6	Dr1-associated corepressor OS=Homo sapiens OX=9606 GN=DRAP1 PE=1 SV=1		10	2	4	2	23.2	2.195	0.796	1.59	62.8	137.2
P49711	Transcriptional repressor CTCF OS=Homo sapiens OX=9606 GN=CTCF PE=1 SV=1	CTCF	10	4	4	4	82.7	2.192	0.796969	33.83	121	79
Q8IXQ4	GPALPP motifs-containing protein 1 OS=Homo sapiens OX=9606 GN=GPALPP1 PE=1 SV=1	GPALPP1; KIAA1704	9	4	4	4	38.1	2.15	0.814965	28.5	75.1	124.9
Q9Y2D9	Zinc finger protein 652 OS=Homo sapiens OX=9606 GN=ZNF652 PE=1 SV=3	ZNF652	4	2	4	2	69.7	1.924	0.902541	12.24	69.2	130.8
Q9Y3B4	Splicing factor 3B subunit 6 OS=Homo sapiens OX=9606 GN=SF3B6 PE=1 SV=1	SF3B14; SF3B6	17	2	4	2	14.6	1.908	0.907456	0	93.2	106.8
Q9H0G5	Nuclear speckle splicing regulatory protein 1 OS=Homo sapiens OX=9606 GN=NSRP1 PE=1 SV=1	NSRP1	6	3	4	3	66.4	1.905	0.907456	7.77	69.4	130.6
Q5JVF3-4	Isoform 4 of PCI domain-containing protein 2 OS=Homo sapiens OX=9606 GN=PCID2	PCID2	9	3	4	3	52.1	1.864	0.91275	17.15	108.1	91.9
Q13148	TAR DNA-binding protein 43 OS=Homo sapiens OX=9606 GN=TARDBP PE=1 SV=1	TARDBP	9	3	4	3	44.7	1.849	0.914418	0	115	85
P24928	DNA-directed RNA polymerase II subunit RPB1 OS=Homo sapiens OX=9606 GN=POLR2A PE=1 SV=2	POLR2A	3	4	4	4	217	1.801	0.926835	0	72.8	127.2
Q14331	Protein FRG1 OS=Homo sapiens OX=9606 GN=FRG1 PE=1 SV=1	FRG1	9	2	4	2	29.2	1.773	0.930316	37.11	70.4	129.6
H7BZ14	Peptidyl-prolyl cis-trans isomerase (Fragment) OS=Homo sapiens OX=9606 GN=PPIL3 PE=1 SV=1		18	2	4	2	20.3	1.77	0.930316	51.15	80.2	119.8
A0A0R4J2E6	ELAV-like protein OS=Homo sapiens OX=9606 GN=ELAVL4 PE=1 SV=1	ELAVL4	8	3	4	1	44.5	1.768	0.930316	0	72.2	127.8
P53677	AP-3 complex subunit mu-2 OS=Homo sapiens OX=9606 GN=AP3M2 PE=2 SV=1	AP3M2	8	3	4	1	46.9	1.615	0.991702	0	107.7	92.3
Q9Y4X4	Krueppel-like factor 12 OS=Homo sapiens OX=9606 GN=KLF12 PE=1 SV=2	KLF12	7	2	4	2	44.2	1.457	0.920609	0	94.1	105.9
P62851	40S ribosomal protein S25 OS=Homo sapiens OX=9606 GN=RPS25 PE=1 SV=1	RPS25	26	3	4	3	13.7	1.441	0.914418	34	79.8	120.2
P42677	40S ribosomal protein S27 OS=Homo sapiens OX=9606 GN=RPS27 PE=1 SV=3	RPS27	29	2	4	2	9.5	1.395	0.906047	39.95	87.1	112.9
Q6AI39	BRD4-interacting chromatin-remodeling complex-associated protein-like OS=Homo sapiens OX=9606 GN=BICRAL PE=1 SV=2	GLTSCR1L; KIAA0240; BICRAL	4	3	4	3	115	1.393	0.906047	0	10.3	189.7
Q13029	PR domain zinc finger protein 2 OS=Homo sapiens OX=9606 GN=PRDM2 PE=1 SV=3	PRDM2	4	4	4	4	188.8	1.295	0.846751	0	41.2	158.8
Q5QJE6	Deoxynucleotidyltransferase terminal-interacting protein 2 OS=Homo sapiens OX=9606 GN=DNTTIP2 PE=1 SV=2	DNTTIP2	4	2	4	2	84.4	1.269	0.828828	0	88.2	111.8
G3V3A4	SNW domain-containing protein 1 OS=Homo sapiens OX=9606 GN=SNW1 PE=1 SV=1	SNW1	5	2	4	2	65.4	1.201	0.783144	28.55	98.2	101.8
Q15542	Transcription initiation factor TFIID subunit 5 OS=Homo sapiens OX=9606 GN=TAF5 PE=1 SV=3	TAF5	8	3	4	3	86.8	1.196	0.783144	0	120.4	79.6
Q9BQ61	Telomerase RNA component interacting RNase OS=Homo sapiens OX=9606 GN=TRIR PE=1 SV=1	C19orf43; TRIR	22	3	4	3	18.4	1.178	0.768235	102.71	83.5	116.5
P62854	40S ribosomal protein S26 OS=Homo sapiens OX=9606 GN=RPS26 PE=1 SV=3	RPS26; LOC101929876; RPS26P25	26	2	4	2	13	1.149	0.742564	0	115.1	84.9
P46777	60S ribosomal protein L5 OS=Homo sapiens OX=9606 GN=RPL5 PE=1 SV=3	RPL5	14	4	4	4	34.3	1.131	0.722555	30.95	56.4	143.6
Q07666	KH domain-containing, RNA-binding, signal transduction-associated protein 1 OS=Homo sapiens OX=9606 GN=KHDRBS1 PE=1 SV=1	KHDRBS1	12	2	4	2	48.2	1.088	0.680132	0	106.4	93.6
O75956	Cyclin-dependent kinase 2-associated protein 2 OS=Homo sapiens OX=9606 GN=CDK2AP2 PE=1 SV=1	CDK2AP2	14	2	4	2	13.1	1.035	0.631839	14.11	101.6	98.4
Q4G0J3-3	Isoform 3 of La-related protein 7 OS=Homo sapiens OX=9606 GN=LARP7	LARP7	6	3	4	3	67.6	1.005	0.600829	107.77	126.9	73.1
Q9H9B1	Histone-lysine N-methyltransferase EHMT1 OS=Homo sapiens OX=9606 GN=EHMT1 PE=1 SV=4	EHMT1	4	3	4	3	141.4	0.795	0.313989	0	139.8	60.2
Q92558	Wiskott-Aldrich syndrome protein family member 1 OS=Homo sapiens OX=9606 GN=WASF1 PE=1 SV=1	WASF1	3	1	4	1	61.6	0.693	0.192012	0	118.1	81.9
Q9UI36	Dachshund homolog 1 OS=Homo sapiens OX=9606 GN=DACH1 PE=1 SV=3	DACH1	4	2	4	2	78.6	0.66	0.156645	0	140.8	59.2
Q01844-5	Isoform 5 of RNA-binding protein EWS OS=Homo sapiens OX=9606 GN=EWSR1	EWSR1	4	2	4	2	68.9	0.523	0.0499293	0	150	50
M0R0R2	40S ribosomal protein S5 OS=Homo sapiens OX=9606 GN=RPS5 PE=1 SV=1		11	3	4	3	25.3	0.441	0.0182701	0	118.7	81.3
Q96K17	Transcription factor BTF3 homolog 4 OS=Homo sapiens OX=9606 GN=BTF3L4 PE=1 SV=1	BTF3L4	23	2	4	2	17.3	0.23	0.000126757	0	183.6	16.4
P19525	Interferon-induced, double-stranded RNA-activated protein kinase OS=Homo sapiens OX=9606 GN=EIF2AK2 PE=1 SV=2	EIF2AK2	4	2	4	2	62.1	0.01	3.42419e-17		200
Q9BSC4	Nucleolar protein 10 OS=Homo sapiens OX=9606 GN=NOL10 PE=1 SV=1	NOL10	7	4	4	4	80.3	0.01	3.42419e-17		200
Q86UP3-5	Isoform 5 of Zinc finger homeobox protein 4 OS=Homo sapiens OX=9606 GN=ZFHX4	ZFHX4	2	4	4	3	398.7	0.01	3.42419e-17		200
Q9Y2T2	AP-3 complex subunit mu-1 OS=Homo sapiens OX=9606 GN=AP3M1 PE=1 SV=1	AP3M1	11	3	4	1	46.9	0.01	3.42419e-17		200
Q9Y676	28S ribosomal protein S18b, mitochondrial OS=Homo sapiens OX=9606 GN=MRPS18B PE=1 SV=1	MRPS18B	15	2	4	2	29.4	0.01	3.42419e-17		200
Q9P265	Disco-interacting protein 2 homolog B OS=Homo sapiens OX=9606 GN=DIP2B PE=1 SV=3	DIP2B	4	4	4	4	171.4	0.01	3.42419e-17		200
P05198	Eukaryotic translation initiation factor 2 subunit 1 OS=Homo sapiens OX=9606 GN=EIF2S1 PE=1 SV=3	EIF2S1	7	2	4	2	36.1	0.01	3.42419e-17		200
Q14204	Cytoplasmic dynein 1 heavy chain 1 OS=Homo sapiens OX=9606 GN=DYNC1H1 PE=1 SV=5	DYNC1H1	1	4	4	4	532.1	0.01	3.42419e-17		200
S4R347	Formin-binding protein 1-like OS=Homo sapiens OX=9606 GN=FNBP1L PE=1 SV=1		6	3	4	3	70.5	0.01	3.42419e-17		200
Q9H6T3	RNA polymerase II-associated protein 3 OS=Homo sapiens OX=9606 GN=RPAP3 PE=1 SV=2	RPAP3	9	4	4	4	75.7	0.01	3.42419e-17		200
C9JVQ0	Small nuclear ribonucleoprotein G OS=Homo sapiens OX=9606 GN=SNRPG PE=1 SV=1	SNRPG	7	1	4	1	10.8	0.01	3.42419e-17		200
A8MTI9	Putative serine protease 47 OS=Homo sapiens OX=9606 GN=PRSS47 PE=5 SV=2	PRSS47	3	1	4	1	41.2	0.01	3.42419e-17		200
P40425	Pre-B-cell leukemia transcription factor 2 OS=Homo sapiens OX=9606 GN=PBX2 PE=1 SV=2	PBX2	10	2	4	1	45.9	0.01	3.42419e-17		200
A0A0G2JK64	Histone-lysine N-methyltransferase EHMT2 OS=Homo sapiens OX=9606 GN=EHMT2 PE=1 SV=1	EHMT2	5	4	4	4	138.7	0.01	3.42419e-17		200
P61981	14-3-3 protein gamma OS=Homo sapiens OX=9606 GN=YWHAG PE=1 SV=2	YWHAG	14	3	4	2	28.3	0.01	3.42419e-17		200
Q5H9F3-3	Isoform 3 of BCL-6 corepressor-like protein 1 OS=Homo sapiens OX=9606 GN=BCORL1	BCORL1	1	2	4	1	190.5	0.01	3.42419e-17		200
C9JLB7	Oxidoreductase NAD-binding domain-containing protein 1 OS=Homo sapiens OX=9606 GN=OXNAD1 PE=1 SV=2	OXNAD1	2	1	4	1	36.8	0.01	3.42419e-17		200
Q9H3P7	Golgi resident protein GCP60 OS=Homo sapiens OX=9606 GN=ACBD3 PE=1 SV=4	ACBD3	13	3	4	3	60.6	0.01	3.42419e-17		200
Q13099	Intraflagellar transport protein 88 homolog OS=Homo sapiens OX=9606 GN=IFT88 PE=1 SV=2	IFT88	4	2	4	2	94.2	0.01	3.42419e-17		200
O14745	Na(+)/H(+) exchange regulatory cofactor NHE-RF1 OS=Homo sapiens OX=9606 GN=SLC9A3R1 PE=1 SV=4	SLC9A3R1	15	3	4	3	38.8	0.01	3.42419e-17		200
Q99578	GTP-binding protein Rit2 OS=Homo sapiens OX=9606 GN=RIT2 PE=1 SV=1	RIT2	5	1	4	1	24.7	0.01	3.42419e-17		200
Q8NF91	Nesprin-1 OS=Homo sapiens OX=9606 GN=SYNE1 PE=1 SV=4	SYNE1	0	3	4	3	1010.5	0.01	3.42419e-17		200
Q9NPF5	DNA methyltransferase 1-associated protein 1 OS=Homo sapiens OX=9606 GN=DMAP1 PE=1 SV=1	DMAP1	7	2	4	2	53	0.01	3.42419e-17		200
P35612	Beta-adducin OS=Homo sapiens OX=9606 GN=ADD2 PE=1 SV=3	ADD2	3	2	4	1	80.8	0.01	3.42419e-17		200
H0YHG0	Uncharacterized protein (Fragment) OS=Homo sapiens OX=9606 PE=1 SV=1		6	2	3	2	59.1				4.9	195.1
Q8N6N3	UPF0690 protein C1orf52 OS=Homo sapiens OX=9606 GN=C1orf52 PE=1 SV=1	C1orf52	17	2	3	2	20.6
A0A087WZE9	High mobility group nucleosome-binding domain-containing protein 3 OS=Homo sapiens OX=9606 GN=HMGN3 PE=1 SV=1	HMGN3	12	1	3	1	13.9
O75934	Pre-mRNA-splicing factor SPF27 OS=Homo sapiens OX=9606 GN=BCAS2 PE=1 SV=1	BCAS2	17	3	3	3	26.1				5.9	194.1
A0A087WTP3	Far upstream element-binding protein 2 OS=Homo sapiens OX=9606 GN=KHSRP PE=1 SV=1		8	3	3	3	73				104.2	95.8
P04406	Glyceraldehyde-3-phosphate dehydrogenase OS=Homo sapiens OX=9606 GN=GAPDH PE=1 SV=3	GAPDH	7	2	3	2	36				76.8	123.2
Q9BQ15	SOSS complex subunit B1 OS=Homo sapiens OX=9606 GN=NABP2 PE=1 SV=1	NABP2	15	2	3	2	22.3				35.5	164.5
Q14240-2	Isoform 2 of Eukaryotic initiation factor 4A-II OS=Homo sapiens OX=9606 GN=EIF4A2	EIF4A2	7	2	3	1	46.5
Q6IQ49	Replication stress response regulator SDE2 OS=Homo sapiens OX=9606 GN=SDE2 PE=1 SV=1	SDE2	6	3	3	3	49.7				13.8	186.2
B0YIW6	Archain 1, isoform CRA_a OS=Homo sapiens OX=9606 GN=ARCN1 PE=1 SV=1	ARCN1	2	1	3	1	61.6
Q9UPQ9	Trinucleotide repeat-containing gene 6B protein OS=Homo sapiens OX=9606 GN=TNRC6B PE=1 SV=4	TNRC6B	2	3	3	3	193.9				113.5	86.5
Q9UDW3	Zinc finger matrin-type protein 5 OS=Homo sapiens OX=9606 GN=ZMAT5 PE=1 SV=1	ZMAT5	10	1	3	1	20
Q8N9R8-2	Isoform 2 of Protein SCAI OS=Homo sapiens OX=9606 GN=SCAI	SCAI	4	2	3	2	72.9	100	3.42419e-17			200
A6NDX5	Putative zinc finger protein 840 OS=Homo sapiens OX=9606 GN=ZNF840P PE=5 SV=5	ZNF840; ZNF840P; LOC100533646	3	1	3	1	83.2	100	3.42419e-17			200
P35658-5	Isoform 5 of Nuclear pore complex protein Nup214 OS=Homo sapiens OX=9606 GN=NUP214	NUP214	1	1	3	1	215.3	100	3.42419e-17			200
J3QR07	YTH domain-containing protein 1 OS=Homo sapiens OX=9606 GN=YTHDC1 PE=1 SV=1	YTHDC1	3	2	3	2	85.5	3.633	0.239278	14.73	42.8	157.2
Q9HCM4	Band 4.1-like protein 5 OS=Homo sapiens OX=9606 GN=EPB41L5 PE=1 SV=3	EPB41L5	4	2	3	2	81.8	2.93	0.48313	0	23.1	176.9
Q96GQ7	Probable ATP-dependent RNA helicase DDX27 OS=Homo sapiens OX=9606 GN=DDX27 PE=1 SV=2	DDX27	3	2	3	2	89.8	2.767	0.546145	0	115.5	84.5
Q6PCT2	F-box/LRR-repeat protein 19 OS=Homo sapiens OX=9606 GN=FBXL19 PE=1 SV=3	FBXL19	3	2	3	2	75.7	2.759	0.556604	0	86.1	113.9
P62888	60S ribosomal protein L30 OS=Homo sapiens OX=9606 GN=RPL30 PE=1 SV=2	RPL30	31	3	3	3	12.8	2.749	0.560134	68.65	62	138
P52298	Nuclear cap-binding protein subunit 2 OS=Homo sapiens OX=9606 GN=NCBP2 PE=1 SV=1	NCBP2	7	1	3	1	18	2.625	0.614395	0	55.2	144.8
P18077	60S ribosomal protein L35a OS=Homo sapiens OX=9606 GN=RPL35A PE=1 SV=2	RPL35A	19	3	3	3	12.5	2.553	0.639852	2.78	65.8	134.2
Q5C9Z4	Nucleolar MIF4G domain-containing protein 1 OS=Homo sapiens OX=9606 GN=NOM1 PE=1 SV=1	NOM1	4	3	3	3	96.2	2.551	0.651765	0	118.2	81.8
Q9Y3U8	60S ribosomal protein L36 OS=Homo sapiens OX=9606 GN=RPL36 PE=1 SV=3	RPL36	19	2	3	2	12.2	2.468	0.669482	0	57.7	142.3
P56545-2	Isoform 2 of C-terminal-binding protein 2 OS=Homo sapiens OX=9606 GN=CTBP2	CTBP2	1	1	3	1	106.1	2.218	0.783144	0	62.1	137.9
Q9NW13	RNA-binding protein 28 OS=Homo sapiens OX=9606 GN=RBM28 PE=1 SV=3	RBM28	5	3	3	3	85.7	2.206	0.798078	0	29.4	170.6
Q8N5F7	NF-kappa-B-activating protein OS=Homo sapiens OX=9606 GN=NKAP PE=1 SV=1	NKAP	13	3	3	3	47.1	2.007	0.864595	0	97.9	102.1
Q9H4L7-2	Isoform 2 of SWI/SNF-related matrix-associated actin-dependent regulator of chromatin subfamily A containing DEAD/H box 1 OS=Homo sapiens OX=9606 GN=SMARCAD1	SMARCAD1	3	3	3	3	117.5	1.987	0.876453	39.5	66.6	133.4
Q9UBB5	Methyl-CpG-binding domain protein 2 OS=Homo sapiens OX=9606 GN=MBD2 PE=1 SV=1	MBD2	9	3	3	2	43.2	1.94	0.893573	0	96.1	103.9
O14647	Chromodomain-helicase-DNA-binding protein 2 OS=Homo sapiens OX=9606 GN=CHD2 PE=1 SV=2	CHD2	2	3	3	2	211.2	1.887	0.907456	0	69.3	130.7
Q9BQ39	ATP-dependent RNA helicase DDX50 OS=Homo sapiens OX=9606 GN=DDX50 PE=1 SV=1	DDX50	5	3	3	2	82.5	1.872	0.909963	0	69.6	130.4
P56182	Ribosomal RNA processing protein 1 homolog A OS=Homo sapiens OX=9606 GN=RRP1 PE=1 SV=1	RRP1	5	2	3	2	52.8	1.835	0.918951	0	28.1	171.9
Q9NPE3	H/ACA ribonucleoprotein complex subunit 3 OS=Homo sapiens OX=9606 GN=NOP10 PE=1 SV=1	NOP10	52	3	3	3	7.7	1.796	0.926835	0	48.2	151.8
P13807	Glycogen [starch] synthase, muscle OS=Homo sapiens OX=9606 GN=GYS1 PE=1 SV=2	GYS1	3	2	3	2	83.7	1.763	0.933395	0	101.9	98.1
Q9UBL3	Set1/Ash2 histone methyltransferase complex subunit ASH2 OS=Homo sapiens OX=9606 GN=ASH2L PE=1 SV=1	ASH2L	6	3	3	3	68.7	1.715	0.951774	0	141.7	58.3
O60583	Cyclin-T2 OS=Homo sapiens OX=9606 GN=CCNT2 PE=1 SV=2	CCNT2	5	2	3	2	81	1.597	0.976266	20.34	75.7	124.3
P35250	Replication factor C subunit 2 OS=Homo sapiens OX=9606 GN=RFC2 PE=1 SV=3	RFC2	11	3	3	3	39.1	1.546	0.948731	0	22.5	177.5
P27694	Replication protein A 70 kDa DNA-binding subunit OS=Homo sapiens OX=9606 GN=RPA1 PE=1 SV=2	RPA1	7	3	3	3	68.1	1.508	0.930316	0	137.4	62.6
Q9NW82	WD repeat-containing protein 70 OS=Homo sapiens OX=9606 GN=WDR70 PE=1 SV=1	WDR70	6	3	3	3	73.2	1.497	0.930149	31.19	72.9	127.1
P05386	60S acidic ribosomal protein P1 OS=Homo sapiens OX=9606 GN=RPLP1 PE=1 SV=1	RPLP1	52	2	3	2	11.5	1.459	0.920609	0	89.3	110.7
P46778	60S ribosomal protein L21 OS=Homo sapiens OX=9606 GN=RPL21 PE=1 SV=2	RPL21	21	2	3	2	18.6	1.445	0.914418	62.8	84.5	115.5
Q86U42	Polyadenylate-binding protein 2 OS=Homo sapiens OX=9606 GN=PABPN1 PE=1 SV=3	PABPN1	17	2	3	2	32.7	1.437	0.914418	0	97.8	102.2
Q8WUZ0	B-cell CLL/lymphoma 7 protein family member C OS=Homo sapiens OX=9606 GN=BCL7C PE=1 SV=3	BCL7C	26	2	3	2	23.5	1.416	0.907456	0	82.8	117.2
Q9UGL1-2	Isoform 2 of Lysine-specific demethylase 5B OS=Homo sapiens OX=9606 GN=KDM5B	KDM5B	2	3	3	3	179.3	1.413	0.907456	34.85	94.4	105.6
Q99081-3	Isoform 3 of Transcription factor 12 OS=Homo sapiens OX=9606 GN=TCF12	TCF12	4	2	3	2	75.8	1.407	0.907456	6.53	83.1	116.9
Q9H0D6	5'-3' exoribonuclease 2 OS=Homo sapiens OX=9606 GN=XRN2 PE=1 SV=1	XRN2	1	1	3	1	108.5	1.397	0.904484	0	83.4	116.6
Q00059	Transcription factor A, mitochondrial OS=Homo sapiens OX=9606 GN=TFAM PE=1 SV=1	TFAM	11	3	3	3	29.1	1.352	0.88303	0	124.1	75.9
O43818	U3 small nucleolar RNA-interacting protein 2 OS=Homo sapiens OX=9606 GN=RRP9 PE=1 SV=1	RRP9	5	3	3	3	51.8	1.29	0.845844	0	152	48
Q8NG27	E3 ubiquitin-protein ligase Praja-1 OS=Homo sapiens OX=9606 GN=PJA1 PE=1 SV=2	PJA1	5	2	3	2	71	1.273	0.828492	28.89	90.8	109.2
O75179	Ankyrin repeat domain-containing protein 17 OS=Homo sapiens OX=9606 GN=ANKRD17 PE=1 SV=3	ANKRD17	1	2	3	2	274.1	1.262	0.821539	11.26	88.7	111.3
Q8WUQ7-2	Isoform 2 of Cactin OS=Homo sapiens OX=9606 GN=CACTIN	CACTIN	4	2	3	2	107.9	1.098	0.686885	0	105.3	94.7
Q13838-2	Isoform 2 of Spliceosome RNA helicase DDX39B OS=Homo sapiens OX=9606 GN=DDX39B	DDX39B	2	1	3	1	50.6	1.076	0.669482	0	96.3	103.7
Q92665	28S ribosomal protein S31, mitochondrial OS=Homo sapiens OX=9606 GN=MRPS31 PE=1 SV=3	MRPS31	11	3	3	3	45.3	1.021	0.616953	0	118.3	81.7
Q9Y467	Sal-like protein 2 OS=Homo sapiens OX=9606 GN=SALL2 PE=1 SV=4	SALL2	3	2	3	2	105.2	0.881	0.439435	0	134.3	65.7
Q96JP5	E3 ubiquitin-protein ligase ZFP91 OS=Homo sapiens OX=9606 GN=ZFP91 PE=1 SV=1	ZFP91	8	3	3	3	63.4	0.849	0.389444	18.27	126.2	73.8
Q8NI27	THO complex subunit 2 OS=Homo sapiens OX=9606 GN=THOC2 PE=1 SV=2	THOC2	2	3	3	3	182.7	0.714	0.214464	0	84.2	115.8
Q92733	Proline-rich protein PRCC OS=Homo sapiens OX=9606 GN=PRCC PE=1 SV=1	PRCC	4	1	3	1	52.4	0.675	0.176412	0	119.4	80.6
Q6PKG0	La-related protein 1 OS=Homo sapiens OX=9606 GN=LARP1 PE=1 SV=2	LARP1	6	3	3	3	123.4	0.625	0.124093	0	143.7	56.3
P62857	40S ribosomal protein S28 OS=Homo sapiens OX=9606 GN=RPS28 PE=1 SV=1	RPS28	30	2	3	2	7.8	0.604	0.105504	9.72	128.8	71.2
Q7Z7K6	Centromere protein V OS=Homo sapiens OX=9606 GN=CENPV PE=1 SV=1	CENPV	20	3	3	3	29.9	0.324	0.00223993	0	174.8	25.2
Q8NC51	Plasminogen activator inhibitor 1 RNA-binding protein OS=Homo sapiens OX=9606 GN=SERBP1 PE=1 SV=2	SERBP1	4	1	3	1	44.9	0.228	0.000120035	0	162.8	37.2
Q7Z417	Nuclear fragile X mental retardation-interacting protein 2 OS=Homo sapiens OX=9606 GN=NUFIP2 PE=1 SV=1	NUFIP2	5	3	3	3	76.1	0.01	3.42419e-17		200
P30876	DNA-directed RNA polymerase II subunit RPB2 OS=Homo sapiens OX=9606 GN=POLR2B PE=1 SV=1	POLR2B	6	3	3	3	133.8	0.01	3.42419e-17		200
Q86W42	THO complex subunit 6 homolog OS=Homo sapiens OX=9606 GN=THOC6 PE=1 SV=1	THOC6	9	2	3	2	37.5	0.01	3.42419e-17		200
Q8N488	RING1 and YY1-binding protein OS=Homo sapiens OX=9606 GN=RYBP PE=1 SV=2	RYBP	19	2	3	2	24.8	0.01	3.42419e-17		200
O14639	Actin-binding LIM protein 1 OS=Homo sapiens OX=9606 GN=ABLIM1 PE=1 SV=3	ABLIM1	3	2	3	2	87.6	0.01	3.42419e-17		200
O43347	RNA-binding protein Musashi homolog 1 OS=Homo sapiens OX=9606 GN=MSI1 PE=1 SV=1	MSI1	7	2	3	2	39.1	0.01	3.42419e-17		200
Q9BRJ6	Uncharacterized protein C7orf50 OS=Homo sapiens OX=9606 GN=C7orf50 PE=1 SV=1	C7orf50	22	2	3	2	22.1	0.01	3.42419e-17		200
Q9BZI7	Regulator of nonsense transcripts 3B OS=Homo sapiens OX=9606 GN=UPF3B PE=1 SV=1	UPF3B	4	2	3	2	57.7	0.01	3.42419e-17		200
Q6UB99	Ankyrin repeat domain-containing protein 11 OS=Homo sapiens OX=9606 GN=ANKRD11 PE=1 SV=3	ANKRD11	2	3	3	3	297.7	0.01	3.42419e-17		200
H0Y4Z8	Chromosome 9 open reading frame 86, isoform CRA_b OS=Homo sapiens OX=9606 GN=RABL6 PE=1 SV=2	RABL6	10	3	3	3	79.6	0.01	3.42419e-17		200
Q8IYK8	GTP-binding protein REM 2 OS=Homo sapiens OX=9606 GN=REM2 PE=1 SV=2	REM2	11	2	3	2	37.1	0.01	3.42419e-17		200
J3KPH8	Histone deacetylase OS=Homo sapiens OX=9606 GN=HDAC7 PE=1 SV=1	HDAC7	1	1	3	1	108.9	0.01	3.42419e-17		200
Q9NUQ6-3	Isoform 3 of SPATS2-like protein OS=Homo sapiens OX=9606 GN=SPATS2L	SPATS2L	2	1	3	1	65.1	0.01	3.42419e-17		200
Q8TEA8	D-aminoacyl-tRNA deacylase 1 OS=Homo sapiens OX=9606 GN=DTD1 PE=1 SV=2	DTD1	8	1	3	1	23.4	0.01	3.42419e-17		200
Q96K83	Zinc finger protein 521 OS=Homo sapiens OX=9606 GN=ZNF521 PE=1 SV=1	ZNF521	3	3	3	3	147.8	0.01	3.42419e-17		200
Q96JG8-4	Isoform 4 of Melanoma-associated antigen D4 OS=Homo sapiens OX=9606 GN=MAGED4	MAGED4B; MAGED4	7	2	3	2	83.2	0.01	3.42419e-17		200
Q13409	Cytoplasmic dynein 1 intermediate chain 2 OS=Homo sapiens OX=9606 GN=DYNC1I2 PE=1 SV=3	DYNC1I2	9	3	3	3	71.4	0.01	3.42419e-17		200
Q9BTA9	WW domain-containing adapter protein with coiled-coil OS=Homo sapiens OX=9606 GN=WAC PE=1 SV=3	WAC	6	2	3	2	70.7	0.01	3.42419e-17		200
Q7Z589-7	Isoform 7 of BRCA2-interacting transcriptional repressor EMSY OS=Homo sapiens OX=9606 GN=EMSY	C11orf30; EMSY	2	2	3	2	143.1	0.01	3.42419e-17		200
Q02952	A-kinase anchor protein 12 OS=Homo sapiens OX=9606 GN=AKAP12 PE=1 SV=4	AKAP12	2	2	3	2	191.4	0.01	3.42419e-17		200
Q9BZA8	Protocadherin-11 Y-linked OS=Homo sapiens OX=9606 GN=PCDH11Y PE=1 SV=1	PCDH11Y	1	1	3	1	146.7	0.01	3.42419e-17		200
Q8NEY1	Neuron navigator 1 OS=Homo sapiens OX=9606 GN=NAV1 PE=1 SV=2	NAV1	1	2	3	2	202.3	0.01	3.42419e-17		200
Q9UER7	Death domain-associated protein 6 OS=Homo sapiens OX=9606 GN=DAXX PE=1 SV=2	DAXX	4	2	3	2	81.3	0.01	3.42419e-17		200
Q07021	Complement component 1 Q subcomponent-binding protein, mitochondrial OS=Homo sapiens OX=9606 GN=C1QBP PE=1 SV=1	C1QBP	22	3	3	3	31.3	0.01	3.42419e-17		200
Q9UQB3	Catenin delta-2 OS=Homo sapiens OX=9606 GN=CTNND2 PE=1 SV=3	CTNND2	4	3	3	3	132.6	0.01	3.42419e-17		200
P53621-2	Isoform 2 of Coatomer subunit alpha OS=Homo sapiens OX=9606 GN=COPA	COPA	3	3	3	3	139.2	0.01	3.42419e-17		200
P29375	Lysine-specific demethylase 5A OS=Homo sapiens OX=9606 GN=KDM5A PE=1 SV=3	KDM5A	2	3	3	3	192	0.01	3.42419e-17		200
F5GYR0	Actin-binding LIM protein 2 OS=Homo sapiens OX=9606 GN=ABLIM2 PE=1 SV=2		4	1	3	1	71.3	0.01	3.42419e-17		200
Q9GZR7	ATP-dependent RNA helicase DDX24 OS=Homo sapiens OX=9606 GN=DDX24 PE=1 SV=1	DDX24	3	2	3	2	96.3	0.01	3.42419e-17		200
O43684	Mitotic checkpoint protein BUB3 OS=Homo sapiens OX=9606 GN=BUB3 PE=1 SV=1	BUB3	6	2	3	2	37.1	0.01	3.42419e-17		200
A0A1B0GTW6	Band 4.1-like protein 1 (Fragment) OS=Homo sapiens OX=9606 GN=EPB41L1 PE=1 SV=1		2	1	2	1	115
P23760-8	Isoform Pax3E of Paired box protein Pax-3 OS=Homo sapiens OX=9606 GN=PAX3	PAX3	3	1	2	1	55.9
Q9BQE9	B-cell CLL/lymphoma 7 protein family member B OS=Homo sapiens OX=9606 GN=BCL7B PE=1 SV=1	BCL7B	7	2	2	1	22.2
Q9H0E3-3	Isoform 3 of Histone deacetylase complex subunit SAP130 OS=Homo sapiens OX=9606 GN=SAP130	SAP130	2	2	2	2	113.9				81.7	118.3
Q5VT25-6	Isoform 6 of Serine/threonine-protein kinase MRCK alpha OS=Homo sapiens OX=9606 GN=CDC42BPA	CDC42BPA	2	2	2	2	202.7
J3KQR7	Centrosomal protein of 170 kDa protein B OS=Homo sapiens OX=9606 GN=CEP170B PE=1 SV=1		2	2	2	2	171.7
P25054	Adenomatous polyposis coli protein OS=Homo sapiens OX=9606 GN=APC PE=1 SV=2	APC	1	2	2	2	311.5				44	156
O14531	Dihydropyrimidinase-related protein 4 OS=Homo sapiens OX=9606 GN=DPYSL4 PE=1 SV=2	DPYSL4	3	1	2	1	61.8
Q99575	Ribonucleases P/MRP protein subunit POP1 OS=Homo sapiens OX=9606 GN=POP1 PE=1 SV=2	POP1	3	2	2	2	114.6
P51659-2	Isoform 2 of Peroxisomal multifunctional enzyme type 2 OS=Homo sapiens OX=9606 GN=HSD17B4	HSD17B4	2	1	2	1	83
Q8IZP0	Abl interactor 1 OS=Homo sapiens OX=9606 GN=ABI1 PE=1 SV=4	ABI1	6	2	2	1	55
H7C0J3	Chromodomain-helicase-DNA-binding protein 3 (Fragment) OS=Homo sapiens OX=9606 GN=CHD3 PE=1 SV=1		8	2	2	1	41.8
Q8N554	Zinc finger protein 276 OS=Homo sapiens OX=9606 GN=ZNF276 PE=1 SV=4	ZNF276	2	1	2	1	67.2
P55201-2	Isoform 2 of Peregrin OS=Homo sapiens OX=9606 GN=BRPF1	BRPF1	1	1	2	1	138.1
Q8WYP5-2	Isoform 2 of Protein ELYS OS=Homo sapiens OX=9606 GN=AHCTF1	AHCTF1	1	2	2	2	255.8
Q14157-5	Isoform 5 of Ubiquitin-associated protein 2-like OS=Homo sapiens OX=9606 GN=UBAP2L	UBAP2L	2	2	2	2	116.6
Q9Y5Q8-3	Isoform 3 of General transcription factor 3C polypeptide 5 OS=Homo sapiens OX=9606 GN=GTF3C5	GTF3C5	5	2	2	2	60.3				11.6	188.4
Q8WUA4	General transcription factor 3C polypeptide 2 OS=Homo sapiens OX=9606 GN=GTF3C2 PE=1 SV=2	GTF3C2	3	1	2	1	100.6
A0A087WX23	Retrotransposon-derived protein PEG10 OS=Homo sapiens OX=9606 GN=PEG10 PE=1 SV=1		2	1	2	1	88.2
Q15014	Mortality factor 4-like protein 2 OS=Homo sapiens OX=9606 GN=MORF4L2 PE=1 SV=1	MORF4L2	4	1	2	1	32.3	100	3.42419e-17			200
Q9NXE8	Pre-mRNA-splicing factor CWC25 homolog OS=Homo sapiens OX=9606 GN=CWC25 PE=1 SV=1	CWC25	6	2	2	2	49.6	100	3.42419e-17			200
Q9NXK8	F-box/LRR-repeat protein 12 OS=Homo sapiens OX=9606 GN=FBXL12 PE=1 SV=1	FBXL12	6	1	2	1	37	100	3.42419e-17			200
O75334-2	Isoform 2 of Liprin-alpha-2 OS=Homo sapiens OX=9606 GN=PPFIA2	PPFIA2	1	1	2	1	140.6	100	3.42419e-17			200
O75663	TIP41-like protein OS=Homo sapiens OX=9606 GN=TIPRL PE=1 SV=2	TIPRL	8	1	2	1	31.4	100	3.42419e-17			200
P35573	Glycogen debranching enzyme OS=Homo sapiens OX=9606 GN=AGL PE=1 SV=3	AGL	1	2	2	2	174.7	100	3.42419e-17			200
Q9HCG8	Pre-mRNA-splicing factor CWC22 homolog OS=Homo sapiens OX=9606 GN=CWC22 PE=1 SV=3	CWC22	3	2	2	2	105.4	12.904	4.75752e-05	0	23.3	176.7
Q9BTL3	RNMT-activating mini protein OS=Homo sapiens OX=9606 GN=FAM103A1 PE=1 SV=1	FAM103A1	7	1	2	1	14.4	4.993	0.0556734	0	33.4	166.6
Q99549-2	Isoform 2 of M-phase phosphoprotein 8 OS=Homo sapiens OX=9606 GN=MPHOSPH8	MPHOSPH8	1	1	2	1	97.6	4.198	0.140051	0	38.5	161.5
P63272	Transcription elongation factor SPT4 OS=Homo sapiens OX=9606 GN=SUPT4H1 PE=1 SV=1	SUPT4H1	6	1	2	1	13.2	3.846	0.19203	0	41.3	158.7
Q96EG3	Zinc finger protein 837 OS=Homo sapiens OX=9606 GN=ZNF837 PE=1 SV=2	ZNF837	2	1	2	1	58	3.467	0.274751	0	44.8	155.2
Q14677-3	Isoform 3 of Clathrin interactor 1 OS=Homo sapiens OX=9606 GN=CLINT1	CLINT1	5	2	2	2	70.3	3.39	0.313989	0	99.4	100.6
Q96LT9	RNA-binding protein 40 OS=Homo sapiens OX=9606 GN=RNPC3 PE=1 SV=1	RNPC3	4	2	2	2	58.5	3.18	0.383714	0	57.9	142.1
Q9NX58	Cell growth-regulating nucleolar protein OS=Homo sapiens OX=9606 GN=LYAR PE=1 SV=2	LYAR	4	2	2	2	43.6	3.091	0.412996	42.65	47.9	152.1
K7ELC7	60S ribosomal protein L27 (Fragment) OS=Homo sapiens OX=9606 GN=RPL27 PE=1 SV=1		8	1	2	1	16.5	3.02	0.441764	0	49.8	150.2
Q9NVU7	Protein SDA1 homolog OS=Homo sapiens OX=9606 GN=SDAD1 PE=1 SV=3	SDAD1	3	2	2	2	79.8	2.911	0.491214	0	51.1	148.9
R4GMW8	BIVM-ERCC5 readthrough OS=Homo sapiens OX=9606 GN=BIVM-ERCC5 PE=2 SV=2	BIVM-ERCC5	2	2	2	2	184.3	2.89	0.50076	0	96.4	103.6
H7C561	Splicing factor 1 (Fragment) OS=Homo sapiens OX=9606 GN=SF1 PE=1 SV=8		7	2	2	1	30.1	2.704	0.565644	0	54	146
J3KNL6	Protein transport protein sec16 OS=Homo sapiens OX=9606 GN=SEC16A PE=1 SV=1	SEC16A	1	2	2	2	251.7	2.668	0.600829	0	87.6	112.4
O75182	Paired amphipathic helix protein Sin3b OS=Homo sapiens OX=9606 GN=SIN3B PE=1 SV=2	SIN3B	2	2	2	2	133	2.658	0.616005	0	90.2	109.8
Q6P1X5	Transcription initiation factor TFIID subunit 2 OS=Homo sapiens OX=9606 GN=TAF2 PE=1 SV=3	TAF2	2	2	2	2	136.9	2.582	0.620629	0	55.8	144.2
Q14781	Chromobox protein homolog 2 OS=Homo sapiens OX=9606 GN=CBX2 PE=1 SV=2	CBX2	5	2	2	2	56	2.581	0.631678	0	85.9	114.1
Q9NVP1	ATP-dependent RNA helicase DDX18 OS=Homo sapiens OX=9606 GN=DDX18 PE=1 SV=2	DDX18	2	1	2	1	75.4	2.509	0.668884	0	57	143
Q8NHM5	Lysine-specific demethylase 2B OS=Homo sapiens OX=9606 GN=KDM2B PE=1 SV=1	KDM2B	1	1	2	1	152.5	2.394	0.703041	0	58.9	141.1
Q8NEF9	Serum response factor-binding protein 1 OS=Homo sapiens OX=9606 GN=SRFBP1 PE=1 SV=1	SRFBP1	5	2	2	2	48.6	2.382	0.711421	0	59.1	140.9
Q02543	60S ribosomal protein L18a OS=Homo sapiens OX=9606 GN=RPL18A PE=1 SV=2	RPL18A	7	1	2	1	20.7	2.219	0.783144	0	62.1	137.9
Q9BQG0-2	Isoform 2 of Myb-binding protein 1A OS=Homo sapiens OX=9606 GN=MYBBP1A	MYBBP1A	1	2	2	2	149.3	2.188	0.798614	0	43.3	156.7
H0YKT2	POU domain protein (Fragment) OS=Homo sapiens OX=9606 GN=POU2F2 PE=1 SV=2		4	2	2	2	65.1	2.131	0.821539	0	86.8	113.2
A0A1B0GV68	FERM, ARHGEF and pleckstrin domain-containing protein 1 OS=Homo sapiens OX=9606 GN=FARP1 PE=1 SV=1		3	2	2	2	88	1.984	0.878607	12.16	66.3	133.7
P61254	60S ribosomal protein L26 OS=Homo sapiens OX=9606 GN=RPL26 PE=1 SV=1	RPL26	11	2	2	2	17.2	1.82	0.922938	23.23	69.1	130.9
P62847-4	Isoform 4 of 40S ribosomal protein S24 OS=Homo sapiens OX=9606 GN=RPS24	RPS24	9	2	2	2	32.4	1.793	0.926835	47.04	68.1	131.9
Q13614	Myotubularin-related protein 2 OS=Homo sapiens OX=9606 GN=MTMR2 PE=1 SV=4	MTMR2	4	2	2	2	73.3	1.771	0.939661	0	98.2	101.8
Q86YS7-5	Isoform 5 of C2 domain-containing protein 5 OS=Homo sapiens OX=9606 GN=C2CD5	C2CD5; KIAA0528	3	2	2	2	116.4	1.718	0.950082	0	73.6	126.4
O00255	Menin OS=Homo sapiens OX=9606 GN=MEN1 PE=1 SV=4	MEN1	5	2	2	2	68	1.633	0.99975	0	94.2	105.8
Q8N3X6	Ligand-dependent nuclear receptor corepressor-like protein OS=Homo sapiens OX=9606 GN=LCORL PE=1 SV=4	LCORL	6	2	2	2	66.9	1.61	0.996519	0	76.6	123.4
Q9BSM1	Polycomb group RING finger protein 1 OS=Homo sapiens OX=9606 GN=PCGF1 PE=1 SV=2	PCGF1	14	2	2	2	30.3	1.594	0.974532	0	94.5	105.5
O00203	AP-3 complex subunit beta-1 OS=Homo sapiens OX=9606 GN=AP3B1 PE=1 SV=3	AP3B1	2	2	2	1	121.2	1.566	0.963256	0	77.9	122.1
Q9Y2J2	Band 4.1-like protein 3 OS=Homo sapiens OX=9606 GN=EPB41L3 PE=1 SV=2	EPB41L3	2	2	2	2	120.6	1.506	0.930316	0	89.7	110.3
Q9Y6A4	Cilia- and flagella-associated protein 20 OS=Homo sapiens OX=9606 GN=CFAP20 PE=1 SV=1	C16orf80; CFAP20	10	2	2	2	22.8	1.488	0.927378	0	135.8	64.2
Q15427	Splicing factor 3B subunit 4 OS=Homo sapiens OX=9606 GN=SF3B4 PE=1 SV=1	SF3B4	3	1	2	1	44.4	1.453	0.918951	0	81.5	118.5
A0A0U1RRM4	Polypyrimidine tract-binding protein 1 OS=Homo sapiens OX=9606 GN=PTBP1 PE=1 SV=1		6	2	2	2	62.4	1.397	0.906751	0	169.1	30.9
P63167	Dynein light chain 1, cytoplasmic OS=Homo sapiens OX=9606 GN=DYNLL1 PE=1 SV=1	DYNLL1	12	1	2	1	10.4	1.384	0.900165	0	83.9	116.1
Q9ULX6	A-kinase anchor protein 8-like OS=Homo sapiens OX=9606 GN=AKAP8L PE=1 SV=3	AKAP8L	2	1	2	1	71.6	1.323	0.868256	0	86.1	113.9
Q6W2J9	BCL-6 corepressor OS=Homo sapiens OX=9606 GN=BCOR PE=1 SV=1	BCOR	1	2	2	1	192.1	1.309	0.854252	0	97.8	102.2
Q15022	Polycomb protein SUZ12 OS=Homo sapiens OX=9606 GN=SUZ12 PE=1 SV=3	SUZ12	3	2	2	2	83	1.283	0.839591	0	71	129
Q9BXS6	Nucleolar and spindle-associated protein 1 OS=Homo sapiens OX=9606 GN=NUSAP1 PE=1 SV=1	NUSAP1	7	2	2	2	49.4	1.269	0.828828	0	88.2	111.8
O95983	Methyl-CpG-binding domain protein 3 OS=Homo sapiens OX=9606 GN=MBD3 PE=1 SV=1	MBD3	7	2	2	1	32.8	1.22	0.798614	0	90.1	109.9
O95996	Adenomatous polyposis coli protein 2 OS=Homo sapiens OX=9606 GN=APC2 PE=1 SV=1	APC2	1	2	2	2	243.8	1.218	0.806603	0	90.2	109.8
O94888	UBX domain-containing protein 7 OS=Homo sapiens OX=9606 GN=UBXN7 PE=1 SV=2	UBXN7	3	2	2	2	54.8	1.071	0.66696	30.28	96.1	103.9
Q15637-6	Isoform 6 of Splicing factor 1 OS=Homo sapiens OX=9606 GN=SF1	SF1	5	2	2	1	61.9	1.019	0.616371	0	99	101
Q9BWW7	Transcriptional repressor scratch 1 OS=Homo sapiens OX=9606 GN=SCRT1 PE=1 SV=1	SCRT1	3	1	2	1	35.5	0.936	0.518427	0	103.3	96.7
P52294	Importin subunit alpha-5 OS=Homo sapiens OX=9606 GN=KPNA1 PE=1 SV=3	KPNA1	6	2	2	2	60.2	0.802	0.322307	0	111	89
Q96A72	Protein mago nashi homolog 2 OS=Homo sapiens OX=9606 GN=MAGOHB PE=1 SV=1	MAGOHB	21	2	2	2	17.3	0.788	0.304702	26.9	117.8	82.2
P47914	60S ribosomal protein L29 OS=Homo sapiens OX=9606 GN=RPL29 PE=1 SV=2	RPL29	9	1	2	1	17.7	0.776	0.288898	0	112.6	87.4
Q93045-2	Isoform 2 of Stathmin-2 OS=Homo sapiens OX=9606 GN=STMN2	STMN2	5	1	2	1	21.8	0.768	0.278075	0	113.1	86.9
Q9P270	SLAIN motif-containing protein 2 OS=Homo sapiens OX=9606 GN=SLAIN2 PE=1 SV=2	SLAIN2	5	2	2	2	62.5	0.759	0.266897	0	150.1	49.9
Q1ED39	Lysine-rich nucleolar protein 1 OS=Homo sapiens OX=9606 GN=KNOP1 PE=1 SV=1	C16orf88; KNOP1	5	2	2	2	51.6	0.658	0.155488	0	100.2	99.8
Q9Y5V3-2	Isoform 2 of Melanoma-associated antigen D1 OS=Homo sapiens OX=9606 GN=MAGED1	MAGED1	2	1	2	1	91.9	0.632	0.131028	0	122.6	77.4
O95391	Pre-mRNA-splicing factor SLU7 OS=Homo sapiens OX=9606 GN=SLU7 PE=1 SV=2	SLU7	7	2	2	2	68.3	0.01	3.42419e-17		200
P27348	14-3-3 protein theta OS=Homo sapiens OX=9606 GN=YWHAQ PE=1 SV=1	YWHAQ	10	2	2	1	27.7	0.01	3.42419e-17		200
E7EX29	14-3-3 protein zeta/delta (Fragment) OS=Homo sapiens OX=9606 GN=YWHAZ PE=1 SV=1		9	2	2	1	28	0.01	3.42419e-17		200
O60524	Nuclear export mediator factor NEMF OS=Homo sapiens OX=9606 GN=NEMF PE=1 SV=4	NEMF	1	1	2	1	122.9	0.01	3.42419e-17		200
Q02413	Desmoglein-1 OS=Homo sapiens OX=9606 GN=DSG1 PE=1 SV=2	DSG1	3	2	2	2	113.7	0.01	3.42419e-17		200
Q96N67	Dedicator of cytokinesis protein 7 OS=Homo sapiens OX=9606 GN=DOCK7 PE=1 SV=4	DOCK7	1	1	2	1	242.4	0.01	3.42419e-17		200
E7EQZ4	Survival motor neuron protein OS=Homo sapiens OX=9606 GN=SMN1 PE=1 SV=1	SMN1; SMN2	12	2	2	2	31.7	0.01	3.42419e-17		200
Q69YQ0	Cytospin-A OS=Homo sapiens OX=9606 GN=SPECC1L PE=1 SV=2	SPECC1L	3	2	2	2	124.5	0.01	3.42419e-17		200
Q6VEQ5	WAS protein family homolog 2 OS=Homo sapiens OX=9606 GN=WASH2P PE=2 SV=2		7	2	2	1	50.3	0.01	3.42419e-17		200
Q9NV56	MRG/MORF4L-binding protein OS=Homo sapiens OX=9606 GN=MRGBP PE=1 SV=1	MRGBP	7	1	2	1	22.4	0.01	3.42419e-17		200
Q96SI9	Spermatid perinuclear RNA-binding protein OS=Homo sapiens OX=9606 GN=STRBP PE=1 SV=1	STRBP	4	2	2	1	73.6	0.01	3.42419e-17		200
O60763-2	Isoform 2 of General vesicular transport factor p115 OS=Homo sapiens OX=9606 GN=USO1	USO1	3	2	2	2	109.1	0.01	3.42419e-17		200
P98179	RNA-binding protein 3 OS=Homo sapiens OX=9606 GN=RBM3 PE=1 SV=1	RBM3	21	2	2	2	17.2	0.01	3.42419e-17		200
Q9UKN8	General transcription factor 3C polypeptide 4 OS=Homo sapiens OX=9606 GN=GTF3C4 PE=1 SV=2	GTF3C4	5	1	2	1	91.9	0.01	3.42419e-17		200
P82650	28S ribosomal protein S22, mitochondrial OS=Homo sapiens OX=9606 GN=MRPS22 PE=1 SV=1	MRPS22	11	2	2	2	41.3	0.01	3.42419e-17		200
Q8N5A5	Zinc finger CCCH-type with G patch domain-containing protein OS=Homo sapiens OX=9606 GN=ZGPAT PE=1 SV=3	ZGPAT	2	1	2	1	57.3	0.01	3.42419e-17		200
P62258	14-3-3 protein epsilon OS=Homo sapiens OX=9606 GN=YWHAE PE=1 SV=1	YWHAE	9	2	2	1	29.2	0.01	3.42419e-17		200
Q15459	Splicing factor 3A subunit 1 OS=Homo sapiens OX=9606 GN=SF3A1 PE=1 SV=1	SF3A1	5	2	2	2	88.8	0.01	3.42419e-17		200
J3KPD3	RNA binding motif protein 7, isoform CRA_c OS=Homo sapiens OX=9606 GN=RBM7 PE=1 SV=1	RBM7	17	2	2	2	30.6	0.01	3.42419e-17		200
P50607-2	Isoform 2 of Tubby protein homolog OS=Homo sapiens OX=9606 GN=TUB	TUB	5	2	2	2	62.1	0.01	3.42419e-17		200
Q9Y6X9	MORC family CW-type zinc finger protein 2 OS=Homo sapiens OX=9606 GN=MORC2 PE=1 SV=2	MORC2	3	2	2	2	117.8	0.01	3.42419e-17		200
A5YKK6	CCR4-NOT transcription complex subunit 1 OS=Homo sapiens OX=9606 GN=CNOT1 PE=1 SV=2	CNOT1	1	2	2	2	266.8	0.01	3.42419e-17		200
Q9NY61	Protein AATF OS=Homo sapiens OX=9606 GN=AATF PE=1 SV=1	AATF	5	2	2	2	63.1	0.01	3.42419e-17		200
Q9BW83	Intraflagellar transport protein 27 homolog OS=Homo sapiens OX=9606 GN=IFT27 PE=1 SV=1	IFT27	10	2	2	2	20.5	0.01	3.42419e-17		200
Q96JE9	Microtubule-associated protein 6 OS=Homo sapiens OX=9606 GN=MAP6 PE=1 SV=2	MAP6	5	2	2	2	86.5	0.01	3.42419e-17		200
P20265	POU domain, class 3, transcription factor 2 OS=Homo sapiens OX=9606 GN=POU3F2 PE=1 SV=4	POU3F2	4	1	2	1	46.9	0.01	3.42419e-17		200
Q9NQA3	WAS protein family homolog 6 OS=Homo sapiens OX=9606 GN=WASH6P PE=1 SV=3	WASH6P	7	2	2	1	48	0.01	3.42419e-17		200
A0A087WYG2	C-Jun-amino-terminal kinase-interacting protein 3 OS=Homo sapiens OX=9606 GN=MAPK8IP3 PE=1 SV=1	MAPK8IP3	2	2	2	2	147.5	0.01	3.42419e-17		200
A0A1B0GUN5	Pleckstrin homology domain-containing family A member 6 OS=Homo sapiens OX=9606 GN=PLEKHA6 PE=1 SV=1		2	2	2	2	131.2	0.01	3.42419e-17		200
Q13554	Calcium/calmodulin-dependent protein kinase type II subunit beta OS=Homo sapiens OX=9606 GN=CAMK2B PE=1 SV=3	CAMK2B	5	2	2	2	72.6	0.01	3.42419e-17		200
P05109	Protein S100-A8 OS=Homo sapiens OX=9606 GN=S100A8 PE=1 SV=1	S100A8	12	1	2	1	10.8	0.01	3.42419e-17		200
Q9BZL4	Protein phosphatase 1 regulatory subunit 12C OS=Homo sapiens OX=9606 GN=PPP1R12C PE=1 SV=1	PPP1R12C	3	2	2	2	84.8	0.01	3.42419e-17		200
Q16799	Reticulon-1 OS=Homo sapiens OX=9606 GN=RTN1 PE=1 SV=1	RTN1	4	2	2	2	83.6	0.01	3.42419e-17		200
Q99733-2	Isoform 2 of Nucleosome assembly protein 1-like 4 OS=Homo sapiens OX=9606 GN=NAP1L4	NAP1L4	5	2	2	2	44.1	0.01	3.42419e-17		200
Q14690	Protein RRP5 homolog OS=Homo sapiens OX=9606 GN=PDCD11 PE=1 SV=3	PDCD11	1	2	2	2	208.6	0.01	3.42419e-17		200
Q5D862	Filaggrin-2 OS=Homo sapiens OX=9606 GN=FLG2 PE=1 SV=1	FLG2	2	1	2	1	247.9	0.01	3.42419e-17		200
O60244	Mediator of RNA polymerase II transcription subunit 14 OS=Homo sapiens OX=9606 GN=MED14 PE=1 SV=2	MED14	1	1	2	1	160.5	0.01	3.42419e-17		200
P37275-2	Isoform 2 of Zinc finger E-box-binding homeobox 1 OS=Homo sapiens OX=9606 GN=ZEB1	ZEB1	2	2	2	2	124	0.01	3.42419e-17		200
Q8IWI9-4	Isoform 4 of MAX gene-associated protein OS=Homo sapiens OX=9606 GN=MGA	MGA	1	2	2	2	336	0.01	3.42419e-17		200
V9GYT7	PC4 and SFRS1-interacting protein (Fragment) OS=Homo sapiens OX=9606 GN=PSIP1 PE=1 SV=1		40	2	2	1	7.8	0.01	3.42419e-17		200
B1AK88	Capping protein (Actin filament) muscle Z-line, beta, isoform CRA_d OS=Homo sapiens OX=9606 GN=CAPZB PE=1 SV=1	CAPZB	10	2	2	2	33.8	0.01	3.42419e-17		200
Q9Y3C7	Mediator of RNA polymerase II transcription subunit 31 OS=Homo sapiens OX=9606 GN=MED31 PE=1 SV=1	MED31	13	1	2	1	15.8	0.01	3.42419e-17		200
Q8IWZ8	SURP and G-patch domain-containing protein 1 OS=Homo sapiens OX=9606 GN=SUGP1 PE=1 SV=2	SUGP1	4	2	2	2	72.4	0.01	3.42419e-17		200
E9PRY8	Elongation factor 1-delta OS=Homo sapiens OX=9606 GN=EEF1D PE=1 SV=1		3	1	2	1	76.5	0.01	3.42419e-17		200
Q9Y2X0	Mediator of RNA polymerase II transcription subunit 16 OS=Homo sapiens OX=9606 GN=MED16 PE=1 SV=2	MED16	2	2	2	2	96.7	0.01	3.42419e-17		200
P15924	Desmoplakin OS=Homo sapiens OX=9606 GN=DSP PE=1 SV=3	DSP	1	2	2	2	331.6	0.01	3.42419e-17		200
Q4LE39	AT-rich interactive domain-containing protein 4B OS=Homo sapiens OX=9606 GN=ARID4B PE=1 SV=2	ARID4B	2	2	2	2	147.7	0.01	3.42419e-17		200
O00139-4	Isoform 4 of Kinesin-like protein KIF2A OS=Homo sapiens OX=9606 GN=KIF2A	KIF2A	3	2	2	2	84	0.01	3.42419e-17		200
P13861	cAMP-dependent protein kinase type II-alpha regulatory subunit OS=Homo sapiens OX=9606 GN=PRKAR2A PE=1 SV=2	PRKAR2A	6	2	2	2	45.5	0.01	3.42419e-17		200
O00193	Small acidic protein OS=Homo sapiens OX=9606 GN=SMAP PE=1 SV=1	C11orf58	13	1	2	1	20.3	0.01	3.42419e-17		200
Q14008-3	Isoform 3 of Cytoskeleton-associated protein 5 OS=Homo sapiens OX=9606 GN=CKAP5	CKAP5	1	2	2	2	226.1	0.01	3.42419e-17		200
Q8TDM6	Disks large homolog 5 OS=Homo sapiens OX=9606 GN=DLG5 PE=1 SV=4	DLG5	1	2	2	2	213.7	0.01	3.42419e-17		200
O14556	Glyceraldehyde-3-phosphate dehydrogenase, testis-specific OS=Homo sapiens OX=9606 GN=GAPDHS PE=1 SV=2	GAPDHS	3	1	2	1	44.5	0.01	3.42419e-17		200
Q5VUA4	Zinc finger protein 318 OS=Homo sapiens OX=9606 GN=ZNF318 PE=1 SV=2	ZNF318	1	2	2	2	251	0.01	3.42419e-17		200
Q9NQG5	Regulation of nuclear pre-mRNA domain-containing protein 1B OS=Homo sapiens OX=9606 GN=RPRD1B PE=1 SV=1	RPRD1B	3	1	2	1	36.9	0.01	3.42419e-17		200
Q6PL24	Protein TMED8 OS=Homo sapiens OX=9606 GN=TMED8 PE=1 SV=1	TMED8	6	1	2	1	35.7	0.01	3.42419e-17		200
Q96J66	ATP-binding cassette sub-family C member 11 OS=Homo sapiens OX=9606 GN=ABCC11 PE=1 SV=1	ABCC11	1	1	2	1	154.2	0.01	3.42419e-17		200
P40938	Replication factor C subunit 3 OS=Homo sapiens OX=9606 GN=RFC3 PE=1 SV=2	RFC3	4	1	2	1	40.5	0.01	3.42419e-17		200
A0A087X256	WASH complex subunit 4 OS=Homo sapiens OX=9606 GN=WASHC4 PE=1 SV=1	KIAA1033; WASHC4	1	1	2	1	136.4	0.01	3.42419e-17		200
A0A087WWS1	THO complex subunit 1 OS=Homo sapiens OX=9606 GN=THOC1 PE=1 SV=1		4	2	2	2	75.6	0.01	3.42419e-17		200
Q00535	Cyclin-dependent-like kinase 5 OS=Homo sapiens OX=9606 GN=CDK5 PE=1 SV=3	CDK5	3	1	2	1	33.3	0.01	3.42419e-17		200
Q8N4S0	Coiled-coil domain-containing protein 82 OS=Homo sapiens OX=9606 GN=CCDC82 PE=1 SV=2	CCDC82	6	2	2	2	64	0.01	3.42419e-17		200
Q8WXG6	MAP kinase-activating death domain protein OS=Homo sapiens OX=9606 GN=MADD PE=1 SV=2	MADD	2	2	2	2	183.2	0.01	3.42419e-17		200
O43295	SLIT-ROBO Rho GTPase-activating protein 3 OS=Homo sapiens OX=9606 GN=SRGAP3 PE=1 SV=3	SRGAP3	2	1	2	1	124.4	0.01	3.42419e-17		200
O60268	Uncharacterized protein KIAA0513 OS=Homo sapiens OX=9606 GN=KIAA0513 PE=1 SV=1	KIAA0513	6	2	2	2	46.6	0.01	3.42419e-17		200
E7EUN2	Arf-GAP with GTPase, ANK repeat and PH domain-containing protein 1 OS=Homo sapiens OX=9606 GN=AGAP1 PE=1 SV=1		2	2	2	2	116.5	0.01	3.42419e-17		200
Q15291	Retinoblastoma-binding protein 5 OS=Homo sapiens OX=9606 GN=RBBP5 PE=1 SV=2	RBBP5	4	1	2	1	59.1	0.01	3.42419e-17		200
Q9UHI6	Probable ATP-dependent RNA helicase DDX20 OS=Homo sapiens OX=9606 GN=DDX20 PE=1 SV=2	DDX20	3	2	2	2	92.2	0.01	3.42419e-17		200
I3L0E3	HCG1984214, isoform CRA_a OS=Homo sapiens OX=9606 GN=hCG_1984214 PE=4 SV=1	MRPS17; ZNF713	13	1	2	1	25.7	0.01	3.42419e-17		200
P55209	Nucleosome assembly protein 1-like 1 OS=Homo sapiens OX=9606 GN=NAP1L1 PE=1 SV=1	NAP1L1	7	2	2	2	45.3	0.01	3.42419e-17		200
Q9H0E9	Bromodomain-containing protein 8 OS=Homo sapiens OX=9606 GN=BRD8 PE=1 SV=2	BRD8	1	1	1	1	135.3
Q8WVY7	Ubiquitin-like domain-containing CTD phosphatase 1 OS=Homo sapiens OX=9606 GN=UBLCP1 PE=1 SV=2	UBLCP1	3	1	1	1	36.8
Q8NDF8-5	Isoform 5 of Non-canonical poly(A) RNA polymerase PAPD5 OS=Homo sapiens OX=9606 GN=PAPD5	PAPD5	2	1	1	1	75.8
P14625	Endoplasmin OS=Homo sapiens OX=9606 GN=HSP90B1 PE=1 SV=1	HSP90B1	2	1	1	1	92.4
Q6P158	Putative ATP-dependent RNA helicase DHX57 OS=Homo sapiens OX=9606 GN=DHX57 PE=1 SV=2	DHX57	1	1	1	1	155.5
Q96QD9	UAP56-interacting factor OS=Homo sapiens OX=9606 GN=FYTTD1 PE=1 SV=3	FYTTD1	3	1	1	1	35.8
Q14554	Protein disulfide-isomerase A5 OS=Homo sapiens OX=9606 GN=PDIA5 PE=1 SV=1	PDIA5	2	1	1	1	59.6
A6NMS3	Olfactory receptor 5K4 OS=Homo sapiens OX=9606 GN=OR5K4 PE=3 SV=1	OR5K4	4	1	1	1	36.7
Q9H799	Protein JBTS17 OS=Homo sapiens OX=9606 GN=C5orf42 PE=1 SV=4	C5orf42	1	1	1	1	361.5
Q86UU1	Pleckstrin homology-like domain family B member 1 OS=Homo sapiens OX=9606 GN=PHLDB1 PE=1 SV=1	PHLDB1	1	1	1	1	151.1
Q9UBU9	Nuclear RNA export factor 1 OS=Homo sapiens OX=9606 GN=NXF1 PE=1 SV=1	NXF1	2	1	1	1	70.1
Q5T8A7	Protein phosphatase 1 regulatory subunit 26 OS=Homo sapiens OX=9606 GN=PPP1R26 PE=1 SV=1	PPP1R26	1	1	1	1	127.3
Q8WUF8	Protein FAM172A OS=Homo sapiens OX=9606 GN=FAM172A PE=2 SV=1	FAM172A	3	1	1	1	47.9
P48643	T-complex protein 1 subunit epsilon OS=Homo sapiens OX=9606 GN=CCT5 PE=1 SV=1	CCT5	2	1	1	1	59.6
Q8N720-3	Isoform 3 of Zinc finger protein 655 OS=Homo sapiens OX=9606 GN=ZNF655	ZNF655	2	1	1	1	61.3
P20264	POU domain, class 3, transcription factor 3 OS=Homo sapiens OX=9606 GN=POU3F3 PE=2 SV=2	POU3F3	3	1	1	1	50.3
D3DQV9	Eukaryotic translation initiation factor 4 gamma 2 (Fragment) OS=Homo sapiens OX=9606 GN=EIF4G2 PE=1 SV=1	EIF4G2	1	1	1	1	102.3
Q9H579-2	Isoform 2 of Protein MROH8 OS=Homo sapiens OX=9606 GN=MROH8	C20orf132; MROH8	1	1	1	1	99.6
P42681	Tyrosine-protein kinase TXK OS=Homo sapiens OX=9606 GN=TXK PE=1 SV=3	TXK	3	1	1	1	61.2
Q9NQZ2	Something about silencing protein 10 OS=Homo sapiens OX=9606 GN=UTP3 PE=1 SV=1	UTP3	2	1	1	1	54.5
F5GXW1	Dedicator of cytokinesis protein 4 OS=Homo sapiens OX=9606 GN=DOCK4 PE=1 SV=3		1	1	1	1	126
Q9NRA8-3	Isoform 3 of Eukaryotic translation initiation factor 4E transporter OS=Homo sapiens OX=9606 GN=EIF4ENIF1	EIF4ENIF1	1	1	1	1	108.3
Q15554	Telomeric repeat-binding factor 2 OS=Homo sapiens OX=9606 GN=TERF2 PE=1 SV=3	TERF2	3	1	1	1	59.6
Q96CN4-2	Isoform 2 of EVI5-like protein OS=Homo sapiens OX=9606 GN=EVI5L	EVI5L	2	1	1	1	92.5
Q96S66	Chloride channel CLIC-like protein 1 OS=Homo sapiens OX=9606 GN=CLCC1 PE=1 SV=1	CLCC1	2	1	1	1	62
Q08AE8	Protein spire homolog 1 OS=Homo sapiens OX=9606 GN=SPIRE1 PE=1 SV=3	SPIRE1	3	1	1	1	85.5
F8VXU5	Vacuolar protein sorting-associated protein 29 OS=Homo sapiens OX=9606 GN=VPS29 PE=1 SV=1	VPS29	6	1	1	1	24
Q59EK9-3	Isoform 3 of RUN domain-containing protein 3A OS=Homo sapiens OX=9606 GN=RUNDC3A	RUNDC3A	5	1	1	1	45.7
Q96D71	RalBP1-associated Eps domain-containing protein 1 OS=Homo sapiens OX=9606 GN=REPS1 PE=1 SV=3	REPS1	2	1	1	1	86.6
Q8IZJ6	Inactive L-threonine 3-dehydrogenase, mitochondrial OS=Homo sapiens OX=9606 GN=TDH PE=2 SV=1	TDH	10	1	1	1	25.4
Q6PJT7	Zinc finger CCCH domain-containing protein 14 OS=Homo sapiens OX=9606 GN=ZC3H14 PE=1 SV=1	ZC3H14	1	1	1	1	82.8
Q14739	Lamin-B receptor OS=Homo sapiens OX=9606 GN=LBR PE=1 SV=2	LBR	2	1	1	1	70.7
Q9UIF9	Bromodomain adjacent to zinc finger domain protein 2A OS=Homo sapiens OX=9606 GN=BAZ2A PE=1 SV=4	BAZ2A	1	1	1	1	211.1
P10644	cAMP-dependent protein kinase type I-alpha regulatory subunit OS=Homo sapiens OX=9606 GN=PRKAR1A PE=1 SV=1	PRKAR1A	4	1	1	1	43
Q92499	ATP-dependent RNA helicase DDX1 OS=Homo sapiens OX=9606 GN=DDX1 PE=1 SV=2	DDX1	2	1	1	1	82.4
C9JHG1	Kelch-like protein 22 (Fragment) OS=Homo sapiens OX=9606 GN=KLHL22 PE=1 SV=1		3	1	1	1	33.8
Q8N335	Glycerol-3-phosphate dehydrogenase 1-like protein OS=Homo sapiens OX=9606 GN=GPD1L PE=1 SV=1	GPD1L	5	1	1	1	38.4
Q8NFW8	N-acylneuraminate cytidylyltransferase OS=Homo sapiens OX=9606 GN=CMAS PE=1 SV=2	CMAS	4	1	1	1	48.3
Q15293	Reticulocalbin-1 OS=Homo sapiens OX=9606 GN=RCN1 PE=1 SV=1	RCN1	5	1	1	1	38.9
A0A286YFA9	Protein furry homolog OS=Homo sapiens OX=9606 GN=FRY PE=1 SV=1		0	1	1	1	339
Q6ZW49	PAX-interacting protein 1 OS=Homo sapiens OX=9606 GN=PAXIP1 PE=1 SV=2	PAXIP1	1	1	1	1	121.3
Q5JWT2	Mediator of RNA polymerase II transcription subunit 23 OS=Homo sapiens OX=9606 GN=MED23 PE=1 SV=1	MED23	1	1	1	1	157
Q9NWB7	Intraflagellar transport protein 57 homolog OS=Homo sapiens OX=9606 GN=IFT57 PE=1 SV=1	IFT57	3	1	1	1	49.1
O14893	Gem-associated protein 2 OS=Homo sapiens OX=9606 GN=GEMIN2 PE=1 SV=1	GEMIN2	4	1	1	1	31.6
Q96K76	Ubiquitin carboxyl-terminal hydrolase 47 OS=Homo sapiens OX=9606 GN=USP47 PE=1 SV=3	USP47	1	1	1	1	157.2
Q01970	1-phosphatidylinositol 4,5-bisphosphate phosphodiesterase beta-3 OS=Homo sapiens OX=9606 GN=PLCB3 PE=1 SV=2	PLCB3	1	1	1	1	138.7
Q7L2J0	7SK snRNA methylphosphate capping enzyme OS=Homo sapiens OX=9606 GN=MEPCE PE=1 SV=1	MEPCE	3	1	1	1	74.3
Q9Y2P8	RNA 3'-terminal phosphate cyclase-like protein OS=Homo sapiens OX=9606 GN=RCL1 PE=1 SV=3	RCL1	4	1	1	1	40.8
Q16698	2,4-dienoyl-CoA reductase, mitochondrial OS=Homo sapiens OX=9606 GN=DECR1 PE=1 SV=1	DECR1	4	1	1	1	36
O15069	NAC-alpha domain-containing protein 1 OS=Homo sapiens OX=9606 GN=NACAD PE=1 SV=3	NACAD	1	1	1	1	161
Q8IY37	Probable ATP-dependent RNA helicase DHX37 OS=Homo sapiens OX=9606 GN=DHX37 PE=1 SV=1	DHX37	1	1	1	1	129.5
O95707	Ribonuclease P protein subunit p29 OS=Homo sapiens OX=9606 GN=POP4 PE=1 SV=2	POP4	6	1	1	1	25.4
Q96N46	Tetratricopeptide repeat protein 14 OS=Homo sapiens OX=9606 GN=TTC14 PE=1 SV=1	TTC14	2	1	1	1	88.3
Q9BTC8	Metastasis-associated protein MTA3 OS=Homo sapiens OX=9606 GN=MTA3 PE=1 SV=2	MTA3	2	1	1	1	67.5
Q96QC0	Serine/threonine-protein phosphatase 1 regulatory subunit 10 OS=Homo sapiens OX=9606 GN=PPP1R10 PE=1 SV=1	PPP1R10	2	1	1	1	99
O60292	Signal-induced proliferation-associated 1-like protein 3 OS=Homo sapiens OX=9606 GN=SIPA1L3 PE=1 SV=3	SIPA1L3	1	1	1	1	194.5
Q14692	Ribosome biogenesis protein BMS1 homolog OS=Homo sapiens OX=9606 GN=BMS1 PE=1 SV=1	BMS1	1	1	1	1	145.7
Q9NR50	Translation initiation factor eIF-2B subunit gamma OS=Homo sapiens OX=9606 GN=EIF2B3 PE=1 SV=1	EIF2B3	2	1	1	1	50.2
O95747	Serine/threonine-protein kinase OSR1 OS=Homo sapiens OX=9606 GN=OXSR1 PE=1 SV=1	OXSR1	3	1	1	1	58
Q9Y6J9	TAF6-like RNA polymerase II p300/CBP-associated factor-associated factor 65 kDa subunit 6L OS=Homo sapiens OX=9606 GN=TAF6L PE=1 SV=1	TAF6L	4	1	1	1	67.8
Q9H3Q1	Cdc42 effector protein 4 OS=Homo sapiens OX=9606 GN=CDC42EP4 PE=1 SV=1	CDC42EP4	5	1	1	1	38
Q9H4L4	Sentrin-specific protease 3 OS=Homo sapiens OX=9606 GN=SENP3 PE=1 SV=2	SENP3	3	1	1	1	65
A8MVW0	Protein FAM171A2 OS=Homo sapiens OX=9606 GN=FAM171A2 PE=1 SV=1	FAM171A2	2	1	1	1	87.4
Q16531	DNA damage-binding protein 1 OS=Homo sapiens OX=9606 GN=DDB1 PE=1 SV=1	DDB1	1	1	1	1	126.9
P42568	Protein AF-9 OS=Homo sapiens OX=9606 GN=MLLT3 PE=1 SV=2	MLLT3	3	1	1	1	63.3
Q96SQ9-2	Isoform 2 of Cytochrome P450 2S1 OS=Homo sapiens OX=9606 GN=CYP2S1	CYP2S1	2	1	1	1	62.2
A0A0D9SFG6	Cytohesin-2 OS=Homo sapiens OX=9606 GN=CYTH2 PE=1 SV=1		4	1	1	1	46.5
Q15696	U2 small nuclear ribonucleoprotein auxiliary factor 35 kDa subunit-related protein 2 OS=Homo sapiens OX=9606 GN=ZRSR2 PE=1 SV=2	ZRSR2	2	1	1	1	58
Q99627	COP9 signalosome complex subunit 8 OS=Homo sapiens OX=9606 GN=COPS8 PE=1 SV=1	COPS8	10	1	1	1	23.2
P46060	Ran GTPase-activating protein 1 OS=Homo sapiens OX=9606 GN=RANGAP1 PE=1 SV=1	RANGAP1	3	1	1	1	63.5
Q8IX18	Probable ATP-dependent RNA helicase DHX40 OS=Homo sapiens OX=9606 GN=DHX40 PE=1 SV=2	DHX40	2	1	1	1	88.5
O14559	Rho GTPase-activating protein 33 OS=Homo sapiens OX=9606 GN=ARHGAP33 PE=1 SV=2	ARHGAP33	1	1	1	1	137.1
Q92973	Transportin-1 OS=Homo sapiens OX=9606 GN=TNPO1 PE=1 SV=2	TNPO1	1	1	1	1	102.3
Q9NS91	E3 ubiquitin-protein ligase RAD18 OS=Homo sapiens OX=9606 GN=RAD18 PE=1 SV=2	RAD18	2	1	1	1	56.2
P61964	WD repeat-containing protein 5 OS=Homo sapiens OX=9606 GN=WDR5 PE=1 SV=1	WDR5	4	1	1	1	36.6
Q9BZK7	F-box-like/WD repeat-containing protein TBL1XR1 OS=Homo sapiens OX=9606 GN=TBL1XR1 PE=1 SV=1	TBL1XR1	5	1	1	1	55.6
O60684	Importin subunit alpha-7 OS=Homo sapiens OX=9606 GN=KPNA6 PE=1 SV=1	KPNA6	3	1	1	1	60
Q9UNF0	Protein kinase C and casein kinase substrate in neurons protein 2 OS=Homo sapiens OX=9606 GN=PACSIN2 PE=1 SV=2	PACSIN2	2	1	1	1	55.7
P19388	DNA-directed RNA polymerases I, II, and III subunit RPABC1 OS=Homo sapiens OX=9606 GN=POLR2E PE=1 SV=4	POLR2E	8	1	1	1	24.5
Q9BXF3	Cat eye syndrome critical region protein 2 OS=Homo sapiens OX=9606 GN=CECR2 PE=1 SV=2	CECR2	1	1	1	1	164.1
Q4W5G0	Tigger transposable element-derived protein 2 OS=Homo sapiens OX=9606 GN=TIGD2 PE=3 SV=1	TIGD2	3	1	1	1	59.6
O75164	Lysine-specific demethylase 4A OS=Homo sapiens OX=9606 GN=KDM4A PE=1 SV=2	KDM4A	1	1	1	1	120.6
Q03188	Centromere protein C OS=Homo sapiens OX=9606 GN=CENPC PE=1 SV=2	CENPC; CENPC1	1	1	1	1	106.8
Q8TEW0	Partitioning defective 3 homolog OS=Homo sapiens OX=9606 GN=PARD3 PE=1 SV=2	PARD3	1	1	1	1	151.3
H0Y4J6	Adenylate kinase isoenzyme 1 (Fragment) OS=Homo sapiens OX=9606 GN=AK1 PE=1 SV=1		12	1	1	1	15.5
Q96MW7	Tigger transposable element-derived protein 1 OS=Homo sapiens OX=9606 GN=TIGD1 PE=1 SV=1	TIGD1	2	1	1	1	67.3
Q13206	Probable ATP-dependent RNA helicase DDX10 OS=Homo sapiens OX=9606 GN=DDX10 PE=1 SV=2	DDX10	2	1	1	1	100.8
Q5VWN6	Protein FAM208B OS=Homo sapiens OX=9606 GN=FAM208B PE=1 SV=1	FAM208B	1	1	1	1	268.7
Q8N1G1	RNA exonuclease 1 homolog OS=Homo sapiens OX=9606 GN=REXO1 PE=1 SV=3	REXO1	2	1	1	1	131.4
Q9H814	Phosphorylated adapter RNA export protein OS=Homo sapiens OX=9606 GN=PHAX PE=1 SV=1	PHAX	3	1	1	1	44.4
P20794-3	Isoform 3 of Serine/threonine-protein kinase MAK OS=Homo sapiens OX=9606 GN=MAK	MAK	2	1	1	1	66.3
P43657	Lysophosphatidic acid receptor 6 OS=Homo sapiens OX=9606 GN=LPAR6 PE=1 SV=3	LPAR6	3	1	1	1	39.4
P20042	Eukaryotic translation initiation factor 2 subunit 2 OS=Homo sapiens OX=9606 GN=EIF2S2 PE=1 SV=2	EIF2S2	6	1	1	1	38.4
P35716	Transcription factor SOX-11 OS=Homo sapiens OX=9606 GN=SOX11 PE=1 SV=2	SOX11	5	1	1	1	46.7
Q86V15	Zinc finger protein castor homolog 1 OS=Homo sapiens OX=9606 GN=CASZ1 PE=1 SV=4	CASZ1	1	1	1	1	189.9
O95425	Supervillin OS=Homo sapiens OX=9606 GN=SVIL PE=1 SV=2	SVIL	1	1	1	1	247.6
Q7Z3H0	Photoreceptor ankyrin repeat protein OS=Homo sapiens OX=9606 GN=ANKRD33 PE=2 SV=4		8	1	1	1	49.4
Q9C0C2	182 kDa tankyrase-1-binding protein OS=Homo sapiens OX=9606 GN=TNKS1BP1 PE=1 SV=4	TNKS1BP1	1	1	1	1	181.7
P20930	Filaggrin OS=Homo sapiens OX=9606 GN=FLG PE=1 SV=3	FLG	1	1	1	1	434.9
P25398	40S ribosomal protein S12 OS=Homo sapiens OX=9606 GN=RPS12 PE=1 SV=3	RPS12	8	1	1	1	14.5
Q14694-2	Isoform 2 of Ubiquitin carboxyl-terminal hydrolase 10 OS=Homo sapiens OX=9606 GN=USP10	USP10	2	1	1	1	92.5
Q96B01	RAD51-associated protein 1 OS=Homo sapiens OX=9606 GN=RAD51AP1 PE=1 SV=1	RAD51AP1	4	1	1	1	38.4
Q8TA86	Retinitis pigmentosa 9 protein OS=Homo sapiens OX=9606 GN=RP9 PE=1 SV=2	RP9	4	1	1	1	26.1
Q9P2Y4	Zinc finger protein 219 OS=Homo sapiens OX=9606 GN=ZNF219 PE=1 SV=2	ZNF219	5	1	1	1	76.8
O75367	Core histone macro-H2A.1 OS=Homo sapiens OX=9606 GN=H2AFY PE=1 SV=4	H2AFY	6	1	1	1	39.6
Q5F1R6-2	Isoform 2 of DnaJ homolog subfamily C member 21 OS=Homo sapiens OX=9606 GN=DNAJC21	DNAJC21	3	1	1	1	67.1
Q6P1S2	Protein C3orf33 OS=Homo sapiens OX=9606 GN=C3orf33 PE=1 SV=2	C3orf33	5	1	1	1	33.7
P32019	Type II inositol 1,4,5-trisphosphate 5-phosphatase OS=Homo sapiens OX=9606 GN=INPP5B PE=1 SV=4	INPP5B	1	1	1	1	112.8
Q5RKV6	Exosome complex component MTR3 OS=Homo sapiens OX=9606 GN=EXOSC6 PE=1 SV=1	EXOSC6	6	1	1	1	28.2
Q9UHI5	Large neutral amino acids transporter small subunit 2 OS=Homo sapiens OX=9606 GN=SLC7A8 PE=1 SV=1	SLC7A8	3	1	1	1	58.3
Q8TBF4	Zinc finger CCHC-type and RNA-binding motif-containing protein 1 OS=Homo sapiens OX=9606 GN=ZCRB1 PE=1 SV=2	ZCRB1	7	1	1	1	24.6	100	3.42419e-17			200
Q9C005	Protein dpy-30 homolog OS=Homo sapiens OX=9606 GN=DPY30 PE=1 SV=1	DPY30	11	1	1	1	11.2	100	3.42419e-17			200
Q9NZB8	Molybdenum cofactor biosynthesis protein 1 OS=Homo sapiens OX=9606 GN=MOCS1 PE=1 SV=3	MOCS1	1	1	1	1	70.1	100	3.42419e-17			200
Q05D32	CTD small phosphatase-like protein 2 OS=Homo sapiens OX=9606 GN=CTDSPL2 PE=1 SV=2	CTDSPL2	3	1	1	1	53	100	3.42419e-17			200
P23610	Factor VIII intron 22 protein OS=Homo sapiens OX=9606 GN=F8A1 PE=1 SV=2	F8A2; F8A1; F8A3	5	1	1	1	39.1	100	3.42419e-17			200
E5RJR5	S-phase kinase-associated protein 1 OS=Homo sapiens OX=9606 GN=SKP1 PE=1 SV=1		6	1	1	1	18.7	100	3.42419e-17			200
O15090	Zinc finger protein 536 OS=Homo sapiens OX=9606 GN=ZNF536 PE=1 SV=3	ZNF536	1	1	1	1	141.3	100	3.42419e-17			200
I3L191	Carboxylesterase 4A (Fragment) OS=Homo sapiens OX=9606 GN=CES4A PE=4 SV=2		10	1	1	1	19.8	100	3.42419e-17			200
Q7LBC6	Lysine-specific demethylase 3B OS=Homo sapiens OX=9606 GN=KDM3B PE=1 SV=2	KDM3B	1	1	1	1	191.5	100	3.42419e-17			200
Q8N3C0	Activating signal cointegrator 1 complex subunit 3 OS=Homo sapiens OX=9606 GN=ASCC3 PE=1 SV=3	ASCC3	0	1	1	1	251.3	100	3.42419e-17			200
Q14527	Helicase-like transcription factor OS=Homo sapiens OX=9606 GN=HLTF PE=1 SV=2	HLTF	1	1	1	1	113.9	100	3.42419e-17			200
G5EA03	LIM and calponin homology domains-containing protein 1 OS=Homo sapiens OX=9606 GN=LIMCH1 PE=1 SV=1	LIMCH1	1	1	1	1	164.3	100	3.42419e-17			200
E9PR30	40S ribosomal protein S30 OS=Homo sapiens OX=9606 GN=FAU PE=1 SV=1		10	1	1	1	10.9	100	3.42419e-17			200
Q9NRR4	Ribonuclease 3 OS=Homo sapiens OX=9606 GN=DROSHA PE=1 SV=2	DROSHA	1	1	1	1	159.2	100	3.42419e-17			200
Q64LD2	WD repeat-containing protein 25 OS=Homo sapiens OX=9606 GN=WDR25 PE=1 SV=3	WDR25	4	1	1	1	60.1	100	3.42419e-17			200
Q8NB42	Zinc finger protein 527 OS=Homo sapiens OX=9606 GN=ZNF527 PE=2 SV=2	ZNF527	1	1	1	1	70.9	100	3.42419e-17			200
P41208	Centrin-2 OS=Homo sapiens OX=9606 GN=CETN2 PE=1 SV=1	CETN2	8	1	1	1	19.7	100	3.42419e-17			200
Q13610	Periodic tryptophan protein 1 homolog OS=Homo sapiens OX=9606 GN=PWP1 PE=1 SV=1	PWP1	3	1	1	1	55.8	100	3.42419e-17			200
Q9NV31	U3 small nucleolar ribonucleoprotein protein IMP3 OS=Homo sapiens OX=9606 GN=IMP3 PE=1 SV=1	IMP3	8	1	1	1	21.8	100	3.42419e-17			200
A0A087X159	Single-stranded DNA-binding protein 2 OS=Homo sapiens OX=9606 GN=SSBP2 PE=1 SV=1	SSBP2	4	1	1	1	38.7	100	3.42419e-17			200
P14923	Junction plakoglobin OS=Homo sapiens OX=9606 GN=JUP PE=1 SV=3	JUP	2	1	1	1	81.7	7.651	0.00379697	0	23.1	176.9
A0A0B4J1V8	HCG2039996 OS=Homo sapiens OX=9606 GN=PPAN-P2RY11 PE=3 SV=1	PPAN-P2RY11	1	1	1	1	87.9	5.241	0.039997	0	32	168
Q14444	Caprin-1 OS=Homo sapiens OX=9606 GN=CAPRIN1 PE=1 SV=2	CAPRIN1	1	1	1	1	78.3	4.212	0.131376	0	38.4	161.6
O14641	Segment polarity protein dishevelled homolog DVL-2 OS=Homo sapiens OX=9606 GN=DVL2 PE=1 SV=1	DVL2	2	1	1	1	78.9	4.189	0.125481	0	38.5	161.5
C9J6P4	Zinc finger CCCH-type antiviral protein 1 OS=Homo sapiens OX=9606 GN=ZC3HAV1 PE=1 SV=1	ZC3HAV1	1	1	1	1	114	4.134	0.133046	0	39	161
A6NKH3	Putative 60S ribosomal protein L37a-like protein OS=Homo sapiens OX=9606 GN=RPL37AP8 PE=5 SV=2	RPL37AP8	9	1	1	1	10.6	3.958	0.170795	0	40.3	159.7
Q5VV52-3	Isoform 3 of Zinc finger protein 691 OS=Homo sapiens OX=9606 GN=ZNF691	ZNF691	3	1	1	1	35.8	3.952	0.171534	0	40.4	159.6
P0DPB5	Protein POLR1D, isoform 2 OS=Homo sapiens OX=9606 GN=POLR1D PE=1 SV=1		6	1	1	1	14.3	3.907	0.19203	0	40.8	159.2
Q99814	Endothelial PAS domain-containing protein 1 OS=Homo sapiens OX=9606 GN=EPAS1 PE=1 SV=3	EPAS1	1	1	1	1	96.4	3.261	0.331135	0	46.9	153.1
A0A0G2JM12	Casein kinase II subunit beta OS=Homo sapiens OX=9606 GN=CSNK2B PE=1 SV=1		4	1	1	1	34.7	2.846	0.518506	0	52	148
R4GMX3	COMMD3-BMI1 readthrough OS=Homo sapiens OX=9606 GN=COMMD3-BMI1 PE=4 SV=1	COMMD3-BMI1	1	1	1	1	53.3	2.827	0.526589	0	52.3	147.7
P61224	Ras-related protein Rap-1b OS=Homo sapiens OX=9606 GN=RAP1B PE=1 SV=1	RAP1B	6	1	1	1	20.8	2.474	0.669482	0	57.6	142.4
P54274	Telomeric repeat-binding factor 1 OS=Homo sapiens OX=9606 GN=TERF1 PE=1 SV=3	TERF1	3	1	1	1	50.2	2.301	0.742564	0	60.6	139.4
P10155	60 kDa SS-A/Ro ribonucleoprotein OS=Homo sapiens OX=9606 GN=TROVE2 PE=1 SV=2	TROVE2	2	1	1	1	60.6	2.243	0.781946	0	61.7	138.3
Q96S94	Cyclin-L2 OS=Homo sapiens OX=9606 GN=CCNL2 PE=1 SV=1	CCNL2	4	1	1	1	58.1	2.16	0.821539	0	63.3	136.7
O43310-2	Isoform 2 of CBP80/20-dependent translation initiation factor OS=Homo sapiens OX=9606 GN=CTIF	CTIF	1	1	1	1	67.7	2.138	0.820517	0	63.7	136.3
Q76FK4	Nucleolar protein 8 OS=Homo sapiens OX=9606 GN=NOL8 PE=1 SV=1	NOL8	1	1	1	1	131.5	2.06	0.846751	0	65.4	134.6
P29083	General transcription factor IIE subunit 1 OS=Homo sapiens OX=9606 GN=GTF2E1 PE=1 SV=2	GTF2E1	2	1	1	1	49.4	2.06	0.838688	0	65.4	134.6
F8VR32	Neuronal PAS domain-containing protein 3 OS=Homo sapiens OX=9606 GN=NPAS3 PE=1 SV=1	NPAS3	1	1	1	1	101	2.051	0.843404	0	65.5	134.5
Q9HAF1-3	Isoform 3 of Chromatin modification-related protein MEAF6 OS=Homo sapiens OX=9606 GN=MEAF6	MEAF6	3	1	1	1	22.7	2.013	0.861365	0	66.4	133.6
Q8NDV7	Trinucleotide repeat-containing gene 6A protein OS=Homo sapiens OX=9606 GN=TNRC6A PE=1 SV=2	TNRC6A	1	1	1	1	210.2	1.972	0.876344	0	67.3	132.7
A0A087X0I6	Non-specific serine/threonine protein kinase OS=Homo sapiens OX=9606 GN=MARK1 PE=1 SV=1	MARK1	1	1	1	1	89	1.791	0.927543	0	71.7	128.3
P50402	Emerin OS=Homo sapiens OX=9606 GN=EMD PE=1 SV=1	EMD	5	1	1	1	29	1.755	0.939409	0	72.6	127.4
Q15545	Transcription initiation factor TFIID subunit 7 OS=Homo sapiens OX=9606 GN=TAF7 PE=1 SV=1	TAF7	3	1	1	1	40.2	1.74	0.944468	0	73	127
Q01664	Transcription factor AP-4 OS=Homo sapiens OX=9606 GN=TFAP4 PE=1 SV=2	TFAP4	5	1	1	1	38.7	1.621	0.99975	0	76.3	123.7
Q14137	Ribosome biogenesis protein BOP1 OS=Homo sapiens OX=9606 GN=BOP1 PE=1 SV=2	BOP1	1	1	1	1	83.6	1.537	0.944853	0	78.8	121.2
Q15370-2	Isoform 2 of Elongin-B OS=Homo sapiens OX=9606 GN=ELOB	TCEB2; ELOB	4	1	1	1	17.9	1.509	0.930316	0	79.7	120.3
Q8WYA0	Intraflagellar transport protein 81 homolog OS=Homo sapiens OX=9606 GN=IFT81 PE=1 SV=1	IFT81	1	1	1	1	79.7	1.44	0.914418	0	82	118
Q9H5V9	UPF0428 protein CXorf56 OS=Homo sapiens OX=9606 GN=CXorf56 PE=1 SV=1	CXorf56	5	1	1	1	25.6	1.425	0.91068	0	82.5	117.5
Q5JTH9	RRP12-like protein OS=Homo sapiens OX=9606 GN=RRP12 PE=1 SV=2	RRP12	1	1	1	1	143.6	1.415	0.91068	0	82.8	117.2
P13674	Prolyl 4-hydroxylase subunit alpha-1 OS=Homo sapiens OX=9606 GN=P4HA1 PE=1 SV=2	P4HA1	3	1	1	1	61	1.412	0.907456	0	82.9	117.1
P26196	Probable ATP-dependent RNA helicase DDX6 OS=Homo sapiens OX=9606 GN=DDX6 PE=1 SV=2	DDX6	5	1	1	1	54.4	1.41	0.907456	0	83	117
P52434	DNA-directed RNA polymerases I, II, and III subunit RPABC3 OS=Homo sapiens OX=9606 GN=POLR2H PE=1 SV=4	POLR2H	11	1	1	1	17.1	1.371	0.89659	0	84.4	115.6
Q9NPA8	Transcription and mRNA export factor ENY2 OS=Homo sapiens OX=9606 GN=ENY2 PE=1 SV=1	ENY2	17	1	1	1	11.5	1.326	0.861365	0	86	114
Q9Y5S9	RNA-binding protein 8A OS=Homo sapiens OX=9606 GN=RBM8A PE=1 SV=1	RBM8A; LOC101060541	11	1	1	1	19.9	1.31	0.854252	0	86.6	113.4
Q9ULD9	Zinc finger protein 608 OS=Homo sapiens OX=9606 GN=ZNF608 PE=1 SV=4	ZNF608	1	1	1	1	162.1	1.306	0.856849	0	86.7	113.3
P55197	Protein AF-10 OS=Homo sapiens OX=9606 GN=MLLT10 PE=1 SV=2	MLLT10	1	1	1	1	113.3	1.225	0.814965	0	89.9	110.1
Q8NEJ9	Neuroguidin OS=Homo sapiens OX=9606 GN=NGDN PE=1 SV=1	NGDN	4	1	1	1	35.9	1.225	0.805943	0	89.9	110.1
Q9Y6N7-2	Isoform 2 of Roundabout homolog 1 OS=Homo sapiens OX=9606 GN=ROBO1	ROBO1	1	1	1	1	181.2	1.123	0.711424	0	94.2	105.8
Q96JB3	Hypermethylated in cancer 2 protein OS=Homo sapiens OX=9606 GN=HIC2 PE=1 SV=2	HIC2	2	1	1	1	66.1	1.121	0.711424	0	94.3	105.7
Q16514	Transcription initiation factor TFIID subunit 12 OS=Homo sapiens OX=9606 GN=TAF12 PE=1 SV=1	TAF12	7	1	1	1	17.9	1.121	0.712999	0	94.3	105.7
Q9Y3D9	28S ribosomal protein S23, mitochondrial OS=Homo sapiens OX=9606 GN=MRPS23 PE=1 SV=2	MRPS23	5	1	1	1	21.8	1.082	0.670745	0	96.1	103.9
P23258	Tubulin gamma-1 chain OS=Homo sapiens OX=9606 GN=TUBG1 PE=1 SV=2	TUBG1	2	1	1	1	51.1	1.068	0.669378	0	96.7	103.3
Q5JSH3	WD repeat-containing protein 44 OS=Homo sapiens OX=9606 GN=WDR44 PE=1 SV=1	WDR44	1	1	1	1	101.3	1.039	0.634155	0	98.1	101.9
Q86UE4	Protein LYRIC OS=Homo sapiens OX=9606 GN=MTDH PE=1 SV=2	MTDH	2	1	1	1	63.8	0.996	0.596312	0	100.2	99.8
Q5HYJ3	Protein FAM76B OS=Homo sapiens OX=9606 GN=FAM76B PE=1 SV=3	FAM76B	3	1	1	1	38.7	0.842	0.381712	0	108.6	91.4
Q7Z6K5-2	Isoform C15orf38-AP3S2 of Arpin OS=Homo sapiens OX=9606 GN=ARPIN	C15orf38-AP3S2; C15orf38; ARPIN; AP3S2	2	1	1	1	43.9	0.822	0.352742	0	109.8	90.2
X6R4W8	BUB3-interacting and GLEBS motif-containing protein ZNF207 OS=Homo sapiens OX=9606 GN=ZNF207 PE=1 SV=1		3	1	1	1	52.6	0.698	0.199716	0	117.8	82.2
Q9NQT4	Exosome complex component RRP46 OS=Homo sapiens OX=9606 GN=EXOSC5 PE=1 SV=1	EXOSC5	10	1	1	1	25.2	0.01	3.42419e-17		200
E7EVC7	Autophagy-related protein 16-1 OS=Homo sapiens OX=9606 GN=ATG16L1 PE=1 SV=1	ATG16L1	2	1	1	1	70	0.01	3.42419e-17		200
Q13574	Diacylglycerol kinase zeta OS=Homo sapiens OX=9606 GN=DGKZ PE=1 SV=3	DGKZ	1	1	1	1	124.1	0.01	3.42419e-17		200
Q3KQU3	MAP7 domain-containing protein 1 OS=Homo sapiens OX=9606 GN=MAP7D1 PE=1 SV=1	MAP7D1	2	1	1	1	92.8	0.01	3.42419e-17		200
Q6DD87	Zinc finger protein 787 OS=Homo sapiens OX=9606 GN=ZNF787 PE=1 SV=4	ZNF787	4	1	1	1	40.4	0.01	3.42419e-17		200
Q13131-2	Isoform 2 of 5'-AMP-activated protein kinase catalytic subunit alpha-1 OS=Homo sapiens OX=9606 GN=PRKAA1	PRKAA1	3	1	1	1	65.5	0.01	3.42419e-17		200
Q9BZZ5	Apoptosis inhibitor 5 OS=Homo sapiens OX=9606 GN=API5 PE=1 SV=3	API5	2	1	1	1	59	0.01	3.42419e-17		200
Q92845	Kinesin-associated protein 3 OS=Homo sapiens OX=9606 GN=KIFAP3 PE=1 SV=2	KIFAP3	2	1	1	1	91.1	0.01	3.42419e-17		200
P49674	Casein kinase I isoform epsilon OS=Homo sapiens OX=9606 GN=CSNK1E PE=1 SV=1	CSNK1E; LOC400927-CSNK1E	3	1	1	1	47.3	0.01	3.42419e-17		200
Q9UIG0	Tyrosine-protein kinase BAZ1B OS=Homo sapiens OX=9606 GN=BAZ1B PE=1 SV=2	BAZ1B	1	1	1	1	170.8	0.01	3.42419e-17		200
P52907	F-actin-capping protein subunit alpha-1 OS=Homo sapiens OX=9606 GN=CAPZA1 PE=1 SV=3	CAPZA1	5	1	1	1	32.9	0.01	3.42419e-17		200
Q9Y3I0	tRNA-splicing ligase RtcB homolog OS=Homo sapiens OX=9606 GN=RTCB PE=1 SV=1	C22orf28; RTCB	2	1	1	1	55.2	0.01	3.42419e-17		200
Q13098-7	Isoform 2 of COP9 signalosome complex subunit 1 OS=Homo sapiens OX=9606 GN=GPS1	GPS1	3	1	1	1	59	0.01	3.42419e-17		200
F5GX28	Lysine-specific demethylase 4B OS=Homo sapiens OX=9606 GN=KDM4B PE=1 SV=2	KDM4B	1	1	1	1	126	0.01	3.42419e-17		200
O95782	AP-2 complex subunit alpha-1 OS=Homo sapiens OX=9606 GN=AP2A1 PE=1 SV=3	AP2A1	1	1	1	1	107.5	0.01	3.42419e-17		200
Q9NYB5-3	Isoform 3 of Solute carrier organic anion transporter family member 1C1 OS=Homo sapiens OX=9606 GN=SLCO1C1	SLCO1C1	2	1	1	1	80.6	0.01	3.42419e-17		200
Q86UV5-8	Isoform 8 of Ubiquitin carboxyl-terminal hydrolase 48 OS=Homo sapiens OX=9606 GN=USP48	USP48	2	1	1	1	120.4	0.01	3.42419e-17		200
P50990	T-complex protein 1 subunit theta OS=Homo sapiens OX=9606 GN=CCT8 PE=1 SV=4	CCT8	3	1	1	1	59.6	0.01	3.42419e-17		200
Q5SQI0	Alpha-tubulin N-acetyltransferase 1 OS=Homo sapiens OX=9606 GN=ATAT1 PE=1 SV=1	ATAT1	3	1	1	1	46.8	0.01	3.42419e-17		200
P61764-2	Isoform 2 of Syntaxin-binding protein 1 OS=Homo sapiens OX=9606 GN=STXBP1	STXBP1	2	1	1	1	68.7	0.01	3.42419e-17		200
Q8IZ40	REST corepressor 2 OS=Homo sapiens OX=9606 GN=RCOR2 PE=1 SV=2	RCOR2	4	1	1	1	58	0.01	3.42419e-17		200
Q15528	Mediator of RNA polymerase II transcription subunit 22 OS=Homo sapiens OX=9606 GN=MED22 PE=1 SV=2	MED22	7	1	1	1	22.2	0.01	3.42419e-17		200
E9PMY0	Tumor protein p53-inducible protein 11 (Fragment) OS=Homo sapiens OX=9606 GN=TP53I11 PE=1 SV=1		29	1	1	1	10.2	0.01	3.42419e-17		200
Q01804	OTU domain-containing protein 4 OS=Homo sapiens OX=9606 GN=OTUD4 PE=1 SV=4	OTUD4	1	1	1	1	124	0.01	3.42419e-17		200
E7EPK1	Septin-7 OS=Homo sapiens OX=9606 GN=SEPT7 PE=1 SV=2		2	1	1	1	50.7	0.01	3.42419e-17		200
O43301	Heat shock 70 kDa protein 12A OS=Homo sapiens OX=9606 GN=HSPA12A PE=1 SV=2	HSPA12A	2	1	1	1	74.9	0.01	3.42419e-17		200
Q15369	Elongin-C OS=Homo sapiens OX=9606 GN=ELOC PE=1 SV=1	TCEB1; ELOC	18	1	1	1	12.5	0.01	3.42419e-17		200
Q9BQ67	Glutamate-rich WD repeat-containing protein 1 OS=Homo sapiens OX=9606 GN=GRWD1 PE=1 SV=1	GRWD1	4	1	1	1	49.4	0.01	3.42419e-17		200
Q68DK7	Male-specific lethal 1 homolog OS=Homo sapiens OX=9606 GN=MSL1 PE=1 SV=3	MSL1	2	1	1	1	67.1	0.01	3.42419e-17		200
O00566	U3 small nucleolar ribonucleoprotein protein MPP10 OS=Homo sapiens OX=9606 GN=MPHOSPH10 PE=1 SV=2	MPHOSPH10	2	1	1	1	78.8	0.01	3.42419e-17		200
Q99873	Protein arginine N-methyltransferase 1 OS=Homo sapiens OX=9606 GN=PRMT1 PE=1 SV=3		4	1	1	1	42.4	0.01	3.42419e-17		200
Q8IY57-5	Isoform 2 of YY1-associated factor 2 OS=Homo sapiens OX=9606 GN=YAF2	YAF2	13	1	1	1	22.5	0.01	3.42419e-17		200
Q9UKY1	Zinc fingers and homeoboxes protein 1 OS=Homo sapiens OX=9606 GN=ZHX1 PE=1 SV=1	ZHX1	3	1	1	1	98	0.01	3.42419e-17		200
Q9Y4A5	Transformation/transcription domain-associated protein OS=Homo sapiens OX=9606 GN=TRRAP PE=1 SV=3	TRRAP	0	1	1	1	437.3	0.01	3.42419e-17		200
O60287	Nucleolar pre-ribosomal-associated protein 1 OS=Homo sapiens OX=9606 GN=URB1 PE=1 SV=4	URB1	0	1	1	1	254.2	0.01	3.42419e-17		200
P54727	UV excision repair protein RAD23 homolog B OS=Homo sapiens OX=9606 GN=RAD23B PE=1 SV=1	RAD23B	7	1	1	1	43.1	0.01	3.42419e-17		200
O43237	Cytoplasmic dynein 1 light intermediate chain 2 OS=Homo sapiens OX=9606 GN=DYNC1LI2 PE=1 SV=1	DYNC1LI2	3	1	1	1	54.1	0.01	3.42419e-17		200
P10589	COUP transcription factor 1 OS=Homo sapiens OX=9606 GN=NR2F1 PE=1 SV=1	NR2F1	5	1	1	1	46.1	0.01	3.42419e-17		200
B7WPL0	Synembryn-B OS=Homo sapiens OX=9606 GN=RIC8B PE=1 SV=1	RIC8B	3	1	1	1	63.5	0.01	3.42419e-17		200
Q9H7L9	Sin3 histone deacetylase corepressor complex component SDS3 OS=Homo sapiens OX=9606 GN=SUDS3 PE=1 SV=2	SUDS3	5	1	1	1	38.1	0.01	3.42419e-17		200
A0A1B0GVD3	Protein lin-28 homolog B OS=Homo sapiens OX=9606 GN=LIN28B PE=1 SV=1	LIN28B	7	1	1	1	27.9	0.01	3.42419e-17		200
Q9BYV9	Transcription regulator protein BACH2 OS=Homo sapiens OX=9606 GN=BACH2 PE=1 SV=1	BACH2	2	1	1	1	92.5	0.01	3.42419e-17		200
Q9UBD5-2	Isoform 2 of Origin recognition complex subunit 3 OS=Homo sapiens OX=9606 GN=ORC3	ORC3	1	1	1	1	82.3	0.01	3.42419e-17		200
Q9UEY8	Gamma-adducin OS=Homo sapiens OX=9606 GN=ADD3 PE=1 SV=1	ADD3	1	1	1	1	79.1	0.01	3.42419e-17		200
Q96GS4	BLOC-1-related complex subunit 6 OS=Homo sapiens OX=9606 GN=BORCS6 PE=1 SV=2	C17orf59; BORCS6	4	1	1	1	37.2	0.01	3.42419e-17		200
P82094-2	Isoform 2 of TATA element modulatory factor OS=Homo sapiens OX=9606 GN=TMF1	TMF1	1	1	1	1	123.1	0.01	3.42419e-17		200
P32969	60S ribosomal protein L9 OS=Homo sapiens OX=9606 GN=RPL9 PE=1 SV=1	RPL9	10	1	1	1	21.9	0.01	3.42419e-17		200
Q9H501	ESF1 homolog OS=Homo sapiens OX=9606 GN=ESF1 PE=1 SV=1	ESF1	1	1	1	1	98.7	0.01	3.42419e-17		200
Q9BQ70	Transcription factor 25 OS=Homo sapiens OX=9606 GN=TCF25 PE=1 SV=1	TCF25	3	1	1	1	76.6	0.01	3.42419e-17		200
Q9ULJ8-3	Isoform 3 of Neurabin-1 OS=Homo sapiens OX=9606 GN=PPP1R9A	PPP1R9A	1	1	1	1	154	0.01	3.42419e-17		200
P55072	Transitional endoplasmic reticulum ATPase OS=Homo sapiens OX=9606 GN=VCP PE=1 SV=4	VCP	2	1	1	1	89.3	0.01	3.42419e-17		200
Q04637-9	Isoform 9 of Eukaryotic translation initiation factor 4 gamma 1 OS=Homo sapiens OX=9606 GN=EIF4G1	EIF4G1	1	1	1	1	176.1	0.01	3.42419e-17		200
P20290	Transcription factor BTF3 OS=Homo sapiens OX=9606 GN=BTF3 PE=1 SV=1	BTF3	14	1	1	1	22.2	0.01	3.42419e-17		200
P01111	GTPase NRas OS=Homo sapiens OX=9606 GN=NRAS PE=1 SV=1	NRAS	6	1	1	1	21.2	0.01	3.42419e-17		200
P51826-2	Isoform 2 of AF4/FMR2 family member 3 OS=Homo sapiens OX=9606 GN=AFF3	AFF3	1	1	1	1	136.3	0.01	3.42419e-17		200
F6VRR5	Polymerase delta-interacting protein 3 OS=Homo sapiens OX=9606 GN=POLDIP3 PE=1 SV=1	POLDIP3	3	1	1	1	48.1	0.01	3.42419e-17		200
A0A0A0MR11	Zinc finger protein 33A OS=Homo sapiens OX=9606 GN=ZNF33A PE=1 SV=1	ZNF33A	2	1	1	1	96.5	0.01	3.42419e-17		200
Q9P2Q2	FERM domain-containing protein 4A OS=Homo sapiens OX=9606 GN=FRMD4A PE=1 SV=3	FRMD4A	2	1	1	1	115.4	0.01	3.42419e-17		200
Q15061	WD repeat-containing protein 43 OS=Homo sapiens OX=9606 GN=WDR43 PE=1 SV=3	WDR43	2	1	1	1	74.8	0.01	3.42419e-17		200
Q9UPN9	E3 ubiquitin-protein ligase TRIM33 OS=Homo sapiens OX=9606 GN=TRIM33 PE=1 SV=3	TRIM33	1	1	1	1	122.5	0.01	3.42419e-17		200
Q9H2D6	TRIO and F-actin-binding protein OS=Homo sapiens OX=9606 GN=TRIOBP PE=1 SV=3	TRIOBP	2	1	1	1	261.2	0.01	3.42419e-17		200
Q1RN00	Putative uncharacterized protein LOC151760 OS=Homo sapiens OX=9606 PE=2 SV=1	LOC151760	10	1	1	1	22.2	0.01	3.42419e-17		200
A6XMV9	Protease serine 2 preproprotein OS=Homo sapiens OX=9606 GN=PRSS2 PE=1 SV=1	PRSS2	8	1	1	1	28	0.01	3.42419e-17		200
Q6IQ26	DENN domain-containing protein 5A OS=Homo sapiens OX=9606 GN=DENND5A PE=1 SV=2	DENND5A	1	1	1	1	147	0.01	3.42419e-17		200
H0YL70	Transducin-like enhancer protein 3 OS=Homo sapiens OX=9606 GN=TLE3 PE=1 SV=1	TLE3	2	1	1	1	84.4	0.01	3.42419e-17		200
D3DTX6	Neurabin-2 OS=Homo sapiens OX=9606 GN=PPP1R9B PE=1 SV=1	PPP1R9B	2	1	1	1	89.3	0.01	3.42419e-17		200
B4DUA7	Intersex-like (Drosophila) OS=Homo sapiens OX=9606 GN=MED29 PE=1 SV=1	MED29	8	1	1	1	23.5	0.01	3.42419e-17		200
O75146	Huntingtin-interacting protein 1-related protein OS=Homo sapiens OX=9606 GN=HIP1R PE=1 SV=2	HIP1R	1	1	1	1	119.3	0.01	3.42419e-17		200
Q9NUW8	Tyrosyl-DNA phosphodiesterase 1 OS=Homo sapiens OX=9606 GN=TDP1 PE=1 SV=2	TDP1	2	1	1	1	68.4	0.01	3.42419e-17		200
Q92782-2	Isoform 2 of Zinc finger protein neuro-d4 OS=Homo sapiens OX=9606 GN=DPF1	DPF1	2	1	1	1	46.8	0.01	3.42419e-17		200
Q9NYB0	Telomeric repeat-binding factor 2-interacting protein 1 OS=Homo sapiens OX=9606 GN=TERF2IP PE=1 SV=1	TERF2IP	7	1	1	1	44.2	0.01	3.42419e-17		200
D6RFN0	COP9 signalosome complex subunit 4 OS=Homo sapiens OX=9606 GN=COPS4 PE=1 SV=1		4	1	1	1	49.7	0.01	3.42419e-17		200
O60508	Pre-mRNA-processing factor 17 OS=Homo sapiens OX=9606 GN=CDC40 PE=1 SV=1	CDC40	2	1	1	1	65.5	0.01	3.42419e-17		200
P48380	Transcription factor RFX3 OS=Homo sapiens OX=9606 GN=RFX3 PE=1 SV=2	RFX3	5	1	1	1	83.5	0.01	3.42419e-17		200
Q9Y366	Intraflagellar transport protein 52 homolog OS=Homo sapiens OX=9606 GN=IFT52 PE=1 SV=3	IFT52	3	1	1	1	49.7	0.01	3.42419e-17		200
F8W727	60S ribosomal protein L32 OS=Homo sapiens OX=9606 GN=RPL32 PE=1 SV=1		8	1	1	1	18	0.01	3.42419e-17		200
Q9H0A0	RNA cytidine acetyltransferase OS=Homo sapiens OX=9606 GN=NAT10 PE=1 SV=2	NAT10	1	1	1	1	115.7	0.01	3.42419e-17		200
P08237-3	Isoform 3 of ATP-dependent 6-phosphofructokinase, muscle type OS=Homo sapiens OX=9606 GN=PFKM	PFKM	1	1	1	1	93.2	0.01	3.42419e-17		200
Q8N9T8	Protein KRI1 homolog OS=Homo sapiens OX=9606 GN=KRI1 PE=1 SV=3	KRI1	2	1	1	1	82.5	0.01	3.42419e-17		200
E9PGC5	Receptor-type tyrosine-protein phosphatase kappa OS=Homo sapiens OX=9606 GN=PTPRK PE=1 SV=1		0	1	1	1	165.9	0.01	3.42419e-17		200
F8WA39	Myotubularin-related protein 1 OS=Homo sapiens OX=9606 GN=MTMR1 PE=1 SV=1	MTMR1	1	1	1	1	75.7	0.01	3.42419e-17		200
P54619-3	Isoform 3 of 5'-AMP-activated protein kinase subunit gamma-1 OS=Homo sapiens OX=9606 GN=PRKAG1	PRKAG1	3	1	1	1	38.5	0.01	3.42419e-17		200
Q13387	C-Jun-amino-terminal kinase-interacting protein 2 OS=Homo sapiens OX=9606 GN=MAPK8IP2 PE=1 SV=2	MAPK8IP2	1	1	1	1	87.9	0.01	3.42419e-17		200
Q96T25	Zinc finger protein ZIC 5 OS=Homo sapiens OX=9606 GN=ZIC5 PE=1 SV=2	ZIC5	3	1	1	1	68.4	0.01	3.42419e-17		200
P82673	28S ribosomal protein S35, mitochondrial OS=Homo sapiens OX=9606 GN=MRPS35 PE=1 SV=1	MRPS35	8	1	1	1	36.8	0.01	3.42419e-17		200
Q9BUG6	Zinc finger and SCAN domain-containing protein 5A OS=Homo sapiens OX=9606 GN=ZSCAN5A PE=1 SV=1	ZSCAN5A	1	1	1	1	55.8	0.01	3.42419e-17		200
Q6ZRS2	Helicase SRCAP OS=Homo sapiens OX=9606 GN=SRCAP PE=1 SV=3	SRCAP	1	1	1	1	343.3	0.01	3.42419e-17		200
Q9UNY4	Transcription termination factor 2 OS=Homo sapiens OX=9606 GN=TTF2 PE=1 SV=2	TTF2	1	1	1	1	129.5	0.01	3.42419e-17		200
A0A075B6G3	Dystrophin OS=Homo sapiens OX=9606 GN=DMD PE=1 SV=1	DMD	0	1	1	1	426.5	0.01	3.42419e-17		200
Q7Z7C8-4	Isoform 3 of Transcription initiation factor TFIID subunit 8 OS=Homo sapiens OX=9606 GN=TAF8	TAF8	5	1	1	1	37.4	0.01	3.42419e-17		200
P06730-2	Isoform 2 of Eukaryotic translation initiation factor 4E OS=Homo sapiens OX=9606 GN=EIF4E	EIF4E	4	1	1	1	28.8	0.01	3.42419e-17		200
P07237	Protein disulfide-isomerase OS=Homo sapiens OX=9606 GN=P4HB PE=1 SV=3	P4HB	2	1	1	1	57.1	0.01	3.42419e-17		200
Q9NY93	Probable ATP-dependent RNA helicase DDX56 OS=Homo sapiens OX=9606 GN=DDX56 PE=1 SV=1	DDX56	3	1	1	1	61.6	0.01	3.42419e-17		200
P06576	ATP synthase subunit beta, mitochondrial OS=Homo sapiens OX=9606 GN=ATP5F1B PE=1 SV=3	ATP5B	4	1	1	1	56.5	0.01	3.42419e-17		200
Q9NUL3	Double-stranded RNA-binding protein Staufen homolog 2 OS=Homo sapiens OX=9606 GN=STAU2 PE=1 SV=2		2	1	1	1	62.6	0.01	3.42419e-17		200
O43427	Acidic fibroblast growth factor intracellular-binding protein OS=Homo sapiens OX=9606 GN=FIBP PE=1 SV=3	FIBP	6	1	1	1	41.9	0.01	3.42419e-17		200
P46459	Vesicle-fusing ATPase OS=Homo sapiens OX=9606 GN=NSF PE=1 SV=3	NSF	2	1	1	1	82.5	0.01	3.42419e-17		200
O15525	Transcription factor MafG OS=Homo sapiens OX=9606 GN=MAFG PE=1 SV=1	MAFG	9	1	1	1	17.8	0.01	3.42419e-17		200
Q8WX93	Palladin OS=Homo sapiens OX=9606 GN=PALLD PE=1 SV=3	PALLD	1	1	1	1	150.5	0.01	3.42419e-17		200
O76031	ATP-dependent Clp protease ATP-binding subunit clpX-like, mitochondrial OS=Homo sapiens OX=9606 GN=CLPX PE=1 SV=2	CLPX	2	1	1	1	69.2	0.01	3.42419e-17		200
Q9Y224	RNA transcription, translation and transport factor protein OS=Homo sapiens OX=9606 GN=RTRAF PE=1 SV=1	C14orf166; RTRAF	6	1	1	1	28.1	0.01	3.42419e-17		200
Q9Y5U2	Protein TSSC4 OS=Homo sapiens OX=9606 GN=TSSC4 PE=1 SV=3	TSSC4	4	1	1	1	34.3	0.01	3.42419e-17		200
Q8NAF0	Zinc finger protein 579 OS=Homo sapiens OX=9606 GN=ZNF579 PE=1 SV=2	ZNF579	3	1	1	1	60.5	0.01	3.42419e-17		200
Q13416	Origin recognition complex subunit 2 OS=Homo sapiens OX=9606 GN=ORC2 PE=1 SV=2	ORC2	2	1	1	1	65.9	0.01	3.42419e-17		200
Q12857-4	Isoform 4 of Nuclear factor 1 A-type OS=Homo sapiens OX=9606 GN=NFIA	NFIA	2	1	1	1	60.9	0.01	3.42419e-17		200
O60783	28S ribosomal protein S14, mitochondrial OS=Homo sapiens OX=9606 GN=MRPS14 PE=1 SV=1	MRPS14	12	1	1	1	15.1	0.01	3.42419e-17		200
